# Supplementary material for: Phillyrin ameliorates influenza a virus-induced pulmonary inflammation by antagonizing CXCR2 and inhibiting NLRP3 inflammasome activation
Source: Virol J. 2023 Nov 13;20:262. doi: 10.1186/s12985-023-02219-4 (PMC10644626; doi:10.1186/s12985-023-02219-4)
Supplement: Supplementary file 2 — Supplementary Material 2 [file 12985_2023_2219_MOESM2_ESM.xlsx]

## Sheet: DEGs virus vs conrtol 
4929 DEGs were identified by comparing the gene expression of virus group and conrtol group
Gene	Mod F1_count	Mod F2_count	baseMean	con F1_count	con F2_count	con F3_count	FoldChange	Log2FoldChange	pval	padj	Up/Down	Significant	GeneName	Overlap or not
ENSMUSG00000000028	316	257	167.724	56	102	67	4.53612	2.18146	1.19459e-11	1.31273e-10	up	yes	Cdc45	NO
ENSMUSG00000000031	3	5	36.3144	73	63	50	0.0772912	-3.69355	4.37343e-07	2.84024e-06	down	yes	H19	NO
ENSMUSG00000000049	5	1	18.6602	86	4	3	0.110987	-3.17154	0.0165158	0.0415844	down	yes	Apoh	NO
ENSMUSG00000000058	2059	2026	5574.59	9232	7512	8456	0.29038	-1.78399	1.11236e-30	4.13971e-29	down	yes	Cav2	NO
ENSMUSG00000000088	794	973	656.377	479	541	395	2.2512	1.1707	1.52921e-07	1.05834e-06	up	yes	Cox5a	NO
ENSMUSG00000000120	25	26	14.8337	8	5	6	4.81296	2.26693	0.00740391	0.0207999	up	yes	Ngfr	NO
ENSMUSG00000000142	190	231	390.605	509	481	613	0.47358	-1.07832	5.07744e-06	2.81452e-05	down	yes	Axin2	NO
ENSMUSG00000000167	32	70	97.3135	110	187	103	0.466151	-1.10113	0.0162873	0.0410968	down	yes	Pih1d2	NO
ENSMUSG00000000197	0	0	8.5571	15	28	3	0.0142551	-6.13237	0.00119762	0.00416224	down	yes	Nalcn	NO
ENSMUSG00000000202	5	16	5.18236	1	0	1	19.4313	4.28031	0.0136209	0.0352622	up	yes	Btbd17	NO
ENSMUSG00000000204	1004	412	339.085	89	42	53	13.4031	3.74449	7.74328e-26	2.23517e-24	up	yes	Slfn4	NO
ENSMUSG00000000247	46	55	22.6838	0	0	1	169.365	7.40399	6.42051e-08	4.65597e-07	up	yes	Lhx2	NO
ENSMUSG00000000253	67	112	221.757	297	391	291	0.331949	-1.59097	5.96299e-07	3.7926e-06	down	yes	Gmpr	NO
ENSMUSG00000000266	550	569	1733.15	2538	2594	2887	0.250448	-1.99742	1.30513e-34	5.66842e-33	down	yes	Mid2	NO
ENSMUSG00000000276	229	135	333.025	526	395	448	0.469205	-1.09171	2.32367e-05	0.000114649	down	yes	Dgke	NO
ENSMUSG00000000278	1705	1019	1030.76	673	850	840	2.03454	1.0247	8.27385e-07	5.15911e-06	up	yes	Scpep1	NO
ENSMUSG00000000290	9253	4853	3894.92	1455	1520	1534	5.49478	2.45806	4.8053e-34	2.03407e-32	up	yes	Itgb2	NO
ENSMUSG00000000305	22	14	67.2739	106	87	128	0.199111	-2.32836	5.8626e-07	3.73349e-06	down	yes	Cdh4	NO
ENSMUSG00000000318	130	59	66.0111	33	62	41	2.43456	1.28366	0.00713157	0.0201337	up	yes	Clec10a	NO
ENSMUSG00000000325	82	102	237.133	321	354	384	0.313097	-1.67532	5.64448e-10	5.22004e-09	down	yes	Arvcf	NO
ENSMUSG00000000384	916	722	564.743	403	340	362	2.63671	1.39874	4.61193e-13	5.72119e-12	up	yes	Tbrg4	NO
ENSMUSG00000000385	381	377	885.398	1208	1335	1331	0.350593	-1.51213	4.16125e-18	7.56734e-17	down	yes	Tmprss2	NO
ENSMUSG00000000386	2978	1196	920.586	59	27	34	60.4995	5.91885	5.48307e-24	1.43506e-22	up	yes	Mx1	NO
ENSMUSG00000000402	57	98	616.984	928	921	1297	0.0895053	-3.48188	1.7684e-36	8.19606e-35	down	yes	Egfl6	OVERLAP
ENSMUSG00000000409	2480	1779	1189.76	552	445	387	5.45153	2.44666	3.09008e-34	1.31637e-32	up	yes	Lck	NO
ENSMUSG00000000416	21	17	178.803	329	265	326	0.0736582	-3.76301	2.93312e-26	8.72614e-25	down	yes	Cttnbp2	NO
ENSMUSG00000000486	1553	1259	877.96	477	480	443	3.57577	1.83825	3.96568e-27	1.24064e-25	up	yes	2022-09-01	NO
ENSMUSG00000000530	6065	5346	11936.1	17234	15522	18095	0.400772	-1.31915	1.23604e-21	2.871e-20	down	yes	Acvrl1	NO
ENSMUSG00000000552	703	468	345.962	152	181	153	4.26445	2.09236	8.86114e-19	1.68648e-17	up	yes	Zfp385a	NO
ENSMUSG00000000555	4335	3568	2300.61	821	1078	1135	4.64525	2.21576	3.13888e-37	1.49279e-35	up	yes	Itga5	NO
ENSMUSG00000000562	155	35	50.6793	11	24	21	5.84877	2.54813	4.51083e-05	0.000212658	up	yes	Adora3	NO
ENSMUSG00000000594	3816	2469	2329.42	1654	1956	1554	2.15074	1.10483	2.24408e-09	1.93752e-08	up	yes	Gm2a	NO
ENSMUSG00000000627	125	96	292.868	407	406	507	0.298151	-1.74589	1.45925e-12	1.74222e-11	down	yes	Sema4f	NO
ENSMUSG00000000628	917	591	433.512	163	222	178	4.73615	2.24371	2.79688e-21	6.35632e-20	up	yes	Hk2	NO
ENSMUSG00000000682	5295	4740	2756.73	1021	1115	788	6.12441	2.61457	3.01202e-48	2.16931e-46	up	yes	Cd52	NO
ENSMUSG00000000730	47	60	33.297	6	19	26	3.80129	1.92649	0.00361759	0.0111033	up	yes	Dnmt3l	NO
ENSMUSG00000000791	322	221	120.444	1	5	3	106.927	6.74048	2.00119e-30	7.32501e-29	up	yes	Il12rb1	NO
ENSMUSG00000000794	19	33	68.0249	114	73	117	0.31046	-1.68752	0.000399173	0.0015432	down	yes	Kcnn3	NO
ENSMUSG00000000805	1412	2165	4419.88	6404	6649	6466	0.333017	-1.58633	2.4128e-14	3.31565e-13	down	yes	Car4	NO
ENSMUSG00000000811	155	145	361.504	535	540	518	0.336695	-1.57049	4.12771e-13	5.13961e-12	down	yes	Txnrd3	NO
ENSMUSG00000000817	99	84	47.3618	17	10	11	8.58054	3.10107	3.15318e-09	2.68879e-08	up	yes	Fasl	NO
ENSMUSG00000000901	235	270	623.998	981	848	932	0.328944	-1.60409	3.54181e-15	5.2258e-14	down	yes	Mmp11	NO
ENSMUSG00000000903	14	21	127.343	155	364	125	0.0980257	-3.3507	3.459e-11	3.64122e-10	down	yes	Vpreb3	NO
ENSMUSG00000000957	7855	4871	3719.85	1765	1522	1815	4.40416	2.13887	2.44034e-32	9.71382e-31	up	yes	Mmp14	NO
ENSMUSG00000000982	1503	1287	623.259	12	17	17	108.227	6.75791	5.86345e-124	2.73018e-121	up	yes	Ccl3	NO
ENSMUSG00000001025	10314	14333	8196.77	4551	5457	4448	3.08899	1.62713	2.54024e-16	4.06885e-15	up	yes	S100a6	NO
ENSMUSG00000001027	13	2	30.0398	54	44	47	0.179589	-2.47723	0.000682045	0.00250383	down	yes	Scn4a	NO
ENSMUSG00000001056	1467	1787	1060.24	628	649	529	3.24838	1.69972	2.05925e-17	3.59776e-16	up	yes	Nhp2	NO
ENSMUSG00000001120	279	226	536.772	818	720	759	0.391535	-1.35279	4.52116e-12	5.1935e-11	down	yes	Pcbp3	NO
ENSMUSG00000001123	8613	7290	4625.09	1821	2025	2216	4.68106	2.22684	1.57705e-52	1.33795e-50	up	yes	Lgals9	NO
ENSMUSG00000001128	742	602	391.519	147	187	184	4.62329	2.20892	4.20736e-24	1.11281e-22	up	yes	Cfp	NO
ENSMUSG00000001131	8253	10676	4274.53	71	117	64	135.739	7.08469	2.1984e-189	3.66802e-186	up	yes	Timp1	OVERLAP
ENSMUSG00000001156	3661	1829	1639.54	778	818	836	3.95994	1.98548	1.43445e-19	2.88069e-18	up	yes	Mxd1	NO
ENSMUSG00000001227	741	608	396.147	194	160	182	4.48317	2.16452	3.16168e-24	8.42919e-23	up	yes	Sema6b	NO
ENSMUSG00000001228	789	679	367.215	76	74	86	11.102	3.47275	2.50672e-53	2.25065e-51	up	yes	Uhrf1	NO
ENSMUSG00000001249	71	143	232.71	320	378	296	0.393019	-1.34733	5.38081e-05	0.000249501	down	yes	Hpn	NO
ENSMUSG00000001281	2010	1606	1117.32	602	607	530	3.69923	1.88722	5.17152e-29	1.74906e-27	up	yes	Itgb7	NO
ENSMUSG00000001300	1424	944	4975.22	8128	7564	8371	0.174191	-2.52126	5.18215e-54	4.78143e-52	down	yes	Efnb2	NO
ENSMUSG00000001348	1166	839	533.311	135	194	179	7.00651	2.8087	1.31507e-36	6.15196e-35	up	yes	Acp5	NO
ENSMUSG00000001403	473	613	287.261	76	99	66	8.13924	3.02489	1.21318e-26	3.67479e-25	up	yes	Ube2c	NO
ENSMUSG00000001416	3908	3517	2809.75	1803	2377	2143	2.09898	1.06969	4.91238e-11	5.09351e-10	up	yes	Cct3	NO
ENSMUSG00000001436	234	191	162.232	143	92	136	2.04075	1.0291	0.000740071	0.0026907	up	yes	Slc19a1	NO
ENSMUSG00000001444	329	332	184.474	82	66	57	5.77535	2.52991	4.469e-18	8.09759e-17	up	yes	Tbx21	NO
ENSMUSG00000001473	3441	4149	2020.22	675	583	515	7.7145	2.94757	5.8716e-52	4.77891e-50	up	yes	Tubb6	NO
ENSMUSG00000001493	143	310	478.836	710	598	722	0.409041	-1.28968	2.49298e-05	0.00012264	down	yes	Meox1	NO
ENSMUSG00000001494	0	2	12.9042	9	49	9	0.0546823	-4.19278	0.00401225	0.0121643	down	yes	Sost	NO
ENSMUSG00000001496	651	1203	2612.95	3936	4047	3858	0.286022	-1.8058	1.16735e-13	1.51181e-12	down	yes	Nkx2-1	NO
ENSMUSG00000001504	203	234	744.37	950	1263	1283	0.225057	-2.15164	2.19023e-23	5.54398e-22	down	yes	Irx2	NO
ENSMUSG00000001506	6971	12103	6889.09	4397	5532	4039	2.4905	1.31643	5.47415e-08	4.00451e-07	up	yes	Col1a1	NO
ENSMUSG00000001508	4	6	18.5788	24	48	16	0.204745	-2.2881	0.0101872	0.0275113	down	yes	Sgca	NO
ENSMUSG00000001517	357	309	193.64	80	78	95	4.70016	2.23271	9.23708e-17	1.53227e-15	up	yes	Foxm1	NO
ENSMUSG00000001525	13382	15492	9863.16	5777	6505	6274	2.80394	1.48745	2.09423e-20	4.46545e-19	up	yes	Tubb5	NO
ENSMUSG00000001552	3114	3692	6488.48	9801	8513	8510	0.457171	-1.12919	3.98153e-11	4.15849e-10	down	yes	Jup	NO
ENSMUSG00000001588	673	381	394.909	451	235	206	2.07496	1.05308	0.0013181	0.00454078	up	yes	Acap1	NO
ENSMUSG00000001604	45	74	152.017	200	257	219	0.319284	-1.64709	1.63852e-06	9.76093e-06	down	yes	Tcea3	NO
ENSMUSG00000001663	398	594	1124.59	1638	1740	1488	0.3697	-1.43557	1.18363e-10	1.1891e-09	down	yes	Gstt1	NO
ENSMUSG00000001665	98	131	336.799	499	560	482	0.268111	-1.8991	6.58394e-14	8.71274e-13	down	yes	Gstt3	NO
ENSMUSG00000001707	485	621	391.397	220	295	265	2.56245	1.35753	3.1111e-08	2.33823e-07	up	yes	Eef1e1	NO
ENSMUSG00000001750	3271	2225	1627.08	832	713	749	4.24086	2.08436	3.66307e-32	1.4409e-30	up	yes	Tcirg1	NO
ENSMUSG00000001773	34	14	10.3375	0	0	0	151.89	7.24688	5.23722e-06	2.89828e-05	up	yes	Folh1	NO
ENSMUSG00000001864	39	49	86.8629	119	112	132	0.43682	-1.19489	0.00179928	0.00598296	down	yes	Aif1l	NO
ENSMUSG00000001865	16	17	119.58	205	187	214	0.0975141	-3.35824	1.1988e-17	2.11475e-16	down	yes	Cpa3	NO
ENSMUSG00000001943	69	80	242.697	359	329	444	0.236774	-2.07842	8.06176e-14	1.05775e-12	down	yes	Vsig2	NO
ENSMUSG00000001948	21	31	73.112	101	167	63	0.283621	-1.81796	0.000391471	0.00151636	down	yes	Spa17	NO
ENSMUSG00000001985	38	15	53.2002	72	53	101	0.411347	-1.28157	0.0161646	0.0408285	down	yes	Grik3	NO
ENSMUSG00000001999	1014	820	626.972	356	403	449	2.70551	1.4359	3.90462e-14	5.25745e-13	up	yes	Blvra	NO
ENSMUSG00000002007	10	17	56.609	84	81	108	0.178985	-2.48209	1.57135e-06	9.39519e-06	down	yes	Srpk3	NO
ENSMUSG00000002033	1334	1281	742.64	294	332	260	5.28149	2.40094	2.62021e-36	1.2088e-34	up	yes	Cd3g	NO
ENSMUSG00000002055	286	212	128.032	16	34	52	8.69593	3.12034	2.85306e-14	3.89925e-13	up	yes	Spag5	NO
ENSMUSG00000002068	392	278	159.156	22	32	13	17.7134	4.14677	2.04664e-29	7.0896e-28	up	yes	Ccne1	NO
ENSMUSG00000002103	1680	1096	1011.02	636	771	779	2.24732	1.1682	1.60446e-09	1.40404e-08	up	yes	Acp2	NO
ENSMUSG00000002111	4014	3356	1933.63	669	495	513	7.82656	2.96838	3.27202e-61	3.74357e-59	up	yes	Spi1	NO
ENSMUSG00000002204	1256	1631	2945.56	3380	4347	4704	0.4203	-1.25051	6.36848e-10	5.83569e-09	down	yes	Napsa	NO
ENSMUSG00000002210	591	594	426.61	268	320	298	2.39826	1.26199	1.18447e-09	1.05261e-08	up	yes	Smg9	NO
ENSMUSG00000002222	1404	775	1925	2579	2490	2768	0.489437	-1.0308	2.31802e-07	1.56584e-06	down	yes	Rmnd5a	NO
ENSMUSG00000002227	803	857	566.312	306	361	402	2.79177	1.48118	6.27417e-13	7.71631e-12	up	yes	Mov10	NO
ENSMUSG00000002228	136	203	114.295	75	82	49	2.98126	1.57592	3.96997e-05	0.000188984	up	yes	Ppm1j	NO
ENSMUSG00000002233	6183	7361	4878.27	3238	3626	3180	2.43102	1.28156	5.74267e-14	7.62971e-13	up	yes	Rhoc	NO
ENSMUSG00000002257	846	643	474.693	325	254	218	3.31582	1.72937	6.33341e-14	8.39229e-13	up	yes	Def6	NO
ENSMUSG00000002265	66	102	169.316	249	227	234	0.428667	-1.22207	0.00011692	0.000507803	down	yes	Peg3	NO
ENSMUSG00000002289	2189	3502	1867.5	1047	913	1215	3.26454	1.70688	2.86169e-13	3.6195e-12	up	yes	Angptl4	NO
ENSMUSG00000002297	584	411	285.495	106	158	101	4.8311	2.27235	8.19695e-17	1.36312e-15	up	yes	Dbf4	NO
ENSMUSG00000002307	3536	2262	1612.9	650	607	618	5.46388	2.44992	9.82728e-42	5.63788e-40	up	yes	Daxx	NO
ENSMUSG00000002325	2383	1791	1487.67	999	984	1105	2.40213	1.26432	4.28795e-15	6.27583e-14	up	yes	Irf9	NO
ENSMUSG00000002346	134	162	295.513	478	370	390	0.430327	-1.2165	2.45429e-06	1.42228e-05	down	yes	Slc25a42	NO
ENSMUSG00000002416	10	6	42.0221	78	55	75	0.136473	-2.87331	2.10833e-06	1.23718e-05	down	yes	Ndufb2	NO
ENSMUSG00000002458	1002	810	638.331	454	422	418	2.49282	1.31778	3.7657e-13	4.70936e-12	up	yes	Rgs19	NO
ENSMUSG00000002477	962	1079	760.458	514	631	510	2.21832	1.14947	8.8422e-09	7.09573e-08	up	yes	Snrpd1	NO
ENSMUSG00000002504	3124	4274	6729.12	9603	8670	9106	0.489283	-1.03126	4.72241e-08	3.48772e-07	down	yes	Slc9a3r2	NO
ENSMUSG00000002588	6	20	583.241	931	1370	812	0.0153355	-6.02699	5.99246e-20	1.23057e-18	down	yes	Pon1	NO
ENSMUSG00000002617	76	47	122.806	180	165	173	0.420215	-1.2508	0.000165762	0.000697979	down	yes	Zfp40	NO
ENSMUSG00000002633	32	55	200.369	314	380	281	0.161598	-2.62952	4.05887e-15	5.95361e-14	down	yes	Shh	NO
ENSMUSG00000002658	2472	2041	1552.74	995	1013	1012	2.6627	1.41289	4.36678e-21	9.79079e-20	up	yes	Gtf2f1	NO
ENSMUSG00000002699	2793	1443	1073.81	286	263	290	8.86495	3.14811	4.74828e-44	2.91626e-42	up	yes	Lcp2	NO
ENSMUSG00000002728	1984	1552	1315.46	940	1023	944	2.16346	1.11334	3.3111e-12	3.84987e-11	up	yes	Naa20	NO
ENSMUSG00000002763	237	509	696.608	910	966	971	0.480529	-1.0573	0.000260372	0.00104977	down	yes	Pex6	NO
ENSMUSG00000002769	25	10	45.7368	86	55	65	0.297906	-1.74707	0.00171001	0.0057206	down	yes	Gnmt	NO
ENSMUSG00000002797	228	240	161.363	63	134	114	2.70518	1.43572	3.18592e-05	0.00015393	up	yes	Ggct	NO
ENSMUSG00000002835	337	237	169.736	82	67	89	4.27843	2.09708	8.76871e-13	1.06598e-11	up	yes	Chaf1a	NO
ENSMUSG00000002847	1337	2011	758.788	15	11	14	152.028	7.2482	8.19691e-105	2.60506e-102	up	yes	Pla1a	NO
ENSMUSG00000002870	861	773	523.071	295	279	303	3.32894	1.73506	3.24165e-20	6.79625e-19	up	yes	Mcm2	NO
ENSMUSG00000002885	1904	1439	3467.5	5900	3875	4973	0.402539	-1.3128	8.40113e-12	9.38657e-11	down	yes	Adgre5	NO
ENSMUSG00000002897	2707	1533	1317.32	767	653	714	3.49743	1.80629	2.06939e-18	3.83287e-17	up	yes	Il17ra	NO
ENSMUSG00000002944	5241	5260	18208.1	27283	27390	31090	0.219662	-2.18664	2.54744e-53	2.277e-51	down	yes	Cd36	NO
ENSMUSG00000002983	1265	1056	763.674	466	424	474	3.03336	1.60092	3.34712e-20	6.9954e-19	up	yes	Relb	NO
ENSMUSG00000002984	927	1131	737.686	504	579	421	2.46665	1.30255	2.81206e-09	2.4092e-08	up	yes	Tomm40	NO
ENSMUSG00000002985	24618	18845	14767.8	9593	9912	8690	2.7384	1.45333	1.2276e-23	3.1431e-22	up	yes	Apoe	NO
ENSMUSG00000003053	0	1	16.4932	79	2	6	0.0206207	-5.59976	0.00263039	0.00838358	down	yes	Cyp2c29	NO
ENSMUSG00000003283	4107	2864	1988.33	823	776	899	4.94703	2.30656	3.99828e-43	2.36845e-41	up	yes	Hck	NO
ENSMUSG00000003348	1696	1451	1164.48	799	886	858	2.20786	1.14265	5.35966e-13	6.62006e-12	up	yes	Mob3a	NO
ENSMUSG00000003354	45	27	70.3504	84	123	88	0.431589	-1.21227	0.00537599	0.0157078	down	yes	Ccdc65	NO
ENSMUSG00000003379	360	289	652.592	1088	913	747	0.419939	-1.25175	8.24541e-09	6.6488e-08	down	yes	Cd79a	NO
ENSMUSG00000003452	18	41	76.6831	98	106	138	0.315424	-1.66463	0.000380426	0.00147786	down	yes	Bicd1	NO
ENSMUSG00000003477	6520	7692	44543.6	76100	78559	68560	0.114714	-3.12388	4.54879e-80	8.43295e-78	down	yes	Inmt	NO
ENSMUSG00000003484	590	327	243.964	92	89	60	6.6884	2.74166	2.42201e-19	4.80609e-18	up	yes	Cyp4f18	NO
ENSMUSG00000003500	1503	2115	3396.04	5256	3950	4746	0.469878	-1.08964	2.02018e-07	1.37485e-06	down	yes	Impdh1	NO
ENSMUSG00000003518	1073	999	1844.9	2581	2171	2737	0.495011	-1.01447	7.74202e-10	7.00667e-09	down	yes	Dusp3	NO
ENSMUSG00000003526	33	50	87.6731	143	136	93	0.403259	-1.31022	0.00174795	0.00583388	down	yes	Prodh	NO
ENSMUSG00000003531	138	177	105.712	49	81	61	2.97911	1.57488	2.50135e-05	0.000122961	up	yes	Dgcr6	OVERLAP
ENSMUSG00000003545	296	152	152.237	108	120	69	2.64585	1.40373	8.63887e-05	0.00038451	up	yes	Fosb	NO
ENSMUSG00000003573	216	222	458.497	743	540	667	0.402676	-1.31231	6.28002e-09	5.14479e-08	down	yes	Homer3	NO
ENSMUSG00000003617	7227	4990	4121.15	2515	2802	2498	2.76881	1.46927	6.09678e-20	1.25071e-18	up	yes	Cp	NO
ENSMUSG00000003665	74	88	41.2598	6	10	12	10.4388	3.38389	4.49248e-09	3.75097e-08	up	yes	Has1	NO
ENSMUSG00000003752	207	130	121.335	113	53	92	2.30743	1.20629	0.00160355	0.00539872	up	yes	Itpkc	NO
ENSMUSG00000003779	198	135	91.7334	31	41	30	5.78267	2.53174	3.17281e-11	3.35053e-10	up	yes	Kif20a	NO
ENSMUSG00000003808	1237	1040	788.258	442	505	603	2.62186	1.39059	2.21211e-13	2.82467e-12	up	yes	Farsa	NO
ENSMUSG00000003814	19903	18010	13900.6	8877	11131	9853	2.26938	1.1823	1.2159e-15	1.86264e-14	up	yes	Calr	NO
ENSMUSG00000003824	94	113	72.3025	51	60	30	2.64133	1.40127	0.00150653	0.00511162	up	yes	Syce2	NO
ENSMUSG00000003847	1090	730	1689.54	2447	2032	2494	0.462177	-1.11348	8.99047e-10	8.08294e-09	down	yes	Nfat5	NO
ENSMUSG00000003849	58	40	139.349	218	226	192	0.273441	-1.8707	7.27456e-09	5.90877e-08	down	yes	Nqo1	NO
ENSMUSG00000003873	583	722	506.105	406	396	358	2.02907	1.02082	3.22479e-06	1.84476e-05	up	yes	Bax	NO
ENSMUSG00000003882	891	362	380.553	249	189	159	3.6549	1.86983	3.82453e-09	3.22963e-08	up	yes	Il7r	NO
ENSMUSG00000003929	150	103	223.871	346	273	290	0.493345	-1.01933	0.000155799	0.000660473	down	yes	Zfp81	NO
ENSMUSG00000003948	719	711	1295.36	1577	2001	1705	0.485035	-1.04384	3.1718e-09	2.70237e-08	down	yes	Mmd	NO
ENSMUSG00000003949	124	92	202.955	235	394	210	0.457068	-1.12952	0.000620937	0.00230272	down	yes	Hlf	OVERLAP
ENSMUSG00000004035	35	12	124.864	210	236	173	0.133083	-2.90961	1.64038e-12	1.95246e-11	down	yes	Gstm7	NO
ENSMUSG00000004040	7764	5673	4710.8	3042	3339	3148	2.50254	1.32339	8.02151e-19	1.53251e-17	up	yes	Stat3	NO
ENSMUSG00000004043	542	281	307.228	251	204	240	2.08059	1.05699	0.00010487	0.000459655	up	yes	Stat5a	NO
ENSMUSG00000004044	5341	8414	12830.9	17100	18336	17125	0.476067	-1.07076	3.58416e-07	2.36371e-06	down	yes	Cavin1	NO
ENSMUSG00000004071	519	453	1039.27	1368	1419	1669	0.389654	-1.35974	3.73265e-15	5.49523e-14	down	yes	Cdip1	NO
ENSMUSG00000004085	681	626	1164.91	1420	1756	1554	0.494066	-1.01723	3.02953e-09	2.58777e-08	down	yes	Map3k20	NO
ENSMUSG00000004098	178	213	139.588	92	113	78	2.48799	1.31498	5.18605e-05	0.000241421	up	yes	Col5a3	NO
ENSMUSG00000004099	1742	1263	1083.94	804	708	784	2.32238	1.2156	2.70832e-12	3.16371e-11	up	yes	Dnmt1	NO
ENSMUSG00000004100	437	469	350.431	282	235	289	2.01952	1.01401	7.73232e-06	4.14058e-05	up	yes	Ppan	NO
ENSMUSG00000004105	519	535	1266.45	1850	1730	1996	0.33917	-1.55992	2.78721e-20	5.86809e-19	down	yes	Angptl2	NO
ENSMUSG00000004110	5	6	28.5217	36	44	61	0.140266	-2.83376	9.70413e-05	0.000428248	down	yes	Cacna1e	NO
ENSMUSG00000004113	3	4	14.3525	19	30	20	0.182438	-2.45452	0.010464	0.0281297	down	yes	Cacna1b	NO
ENSMUSG00000004151	101	71	236.41	363	394	315	0.284718	-1.81239	1.69979e-11	1.84362e-10	down	yes	Etv1	NO
ENSMUSG00000004187	35	19	103.642	204	111	181	0.1923	-2.37857	2.30878e-08	1.76774e-07	down	yes	Kifc2	NO
ENSMUSG00000004207	45502	32636	27738.7	17132	20982	19229	2.41725	1.27337	2.38696e-16	3.8387e-15	up	yes	Psap	NO
ENSMUSG00000004266	3362	2683	1788.04	880	824	773	4.34141	2.11816	2.64711e-41	1.50143e-39	up	yes	Ptpn6	NO
ENSMUSG00000004296	107	50	35.236	2	4	1	39.2685	5.2953	4.12998e-11	4.30904e-10	up	yes	Il12b	NO
ENSMUSG00000004317	619	508	346.797	156	168	210	3.76365	1.91213	4.76616e-17	8.08713e-16	up	yes	Clcn5	NO
ENSMUSG00000004328	123	60	47.9384	13	16	16	7.13928	2.83578	8.25411e-08	5.91495e-07	up	yes	Hif3a	NO
ENSMUSG00000004347	2	0	15.0407	24	26	29	0.0445116	-4.48968	0.00054267	0.00203661	down	yes	Pde1c	NO
ENSMUSG00000004359	25	28	16.2473	11	10	3	3.95918	1.9852	0.0201716	0.0492844	up	yes	Spic	NO
ENSMUSG00000004371	115	121	61.4639	26	12	11	8.62856	3.10912	6.22551e-10	5.7099e-09	up	yes	Il11	OVERLAP
ENSMUSG00000004446	893	573	372.974	87	105	94	9.06302	3.17999	3.51032e-39	1.8303e-37	up	yes	Bid	NO
ENSMUSG00000004552	865	439	421.332	295	244	209	3.05653	1.61189	2.82048e-09	2.41539e-08	up	yes	Ctse	NO
ENSMUSG00000004558	972	800	1652.08	1936	2832	2043	0.463462	-1.10948	1.58729e-08	1.23853e-07	down	yes	Ndrg2	NO
ENSMUSG00000004612	2123	1988	1025.09	228	198	203	11.6887	3.54704	1.01167e-90	2.35532e-88	up	yes	Nkg7	NO
ENSMUSG00000004631	792	804	1490.42	1961	2116	2059	0.466455	-1.10019	4.961e-12	5.66947e-11	down	yes	Sgce	NO
ENSMUSG00000004655	4842	4613	11716.6	18848	14832	18273	0.325775	-1.61805	2.98087e-25	8.3707e-24	down	yes	Aqp1	NO
ENSMUSG00000004707	592	463	321.441	168	150	166	3.87771	1.95521	2.09847e-18	3.88315e-17	up	yes	Ly9	NO
ENSMUSG00000004709	148	190	92.9016	36	28	30	6.4912	2.69849	3.85168e-12	4.46028e-11	up	yes	Cd244a	NO
ENSMUSG00000004730	1608	778	624.701	166	187	233	7.14379	2.83669	3.04903e-27	9.56859e-26	up	yes	Adgre1	NO
ENSMUSG00000004748	16	63	83.897	78	156	121	0.412674	-1.27693	0.0186954	0.0461733	down	yes	Mtfp1	NO
ENSMUSG00000004788	1226	1124	902.788	720	610	742	2.02799	1.02005	5.69677e-09	4.69966e-08	up	yes	Eif2b2	NO
ENSMUSG00000004791	527	545	295.526	105	114	93	6.16268	2.62356	2.23702e-27	7.08504e-26	up	yes	Pgf	NO
ENSMUSG00000004798	680	624	1345.94	1942	1764	2005	0.408239	-1.29251	6.175e-16	9.65906e-15	down	yes	Ulk2	NO
ENSMUSG00000004814	189	87	66.4723	13	6	18	13.0797	3.70926	3.07054e-12	3.57641e-11	up	yes	Ccl24	NO
ENSMUSG00000004846	2214	2182	1651.77	1166	1279	1218	2.15062	1.10475	9.51041e-13	1.15265e-11	up	yes	Plod3	NO
ENSMUSG00000004892	0	4	63.3122	108	92	137	0.0214753	-5.54118	3.95016e-11	4.13004e-10	down	yes	Bcan	NO
ENSMUSG00000004929	485	598	420.441	329	355	281	2.02348	1.01684	1.39585e-05	7.17527e-05	up	yes	Thop1	NO
ENSMUSG00000004933	115	114	69.8295	49	27	27	3.97711	1.99172	6.84562e-06	3.70641e-05	up	yes	Matk	NO
ENSMUSG00000004952	987	605	413.351	123	125	110	7.84755	2.97224	1.9018e-35	8.51855e-34	up	yes	Rasa4	NO
ENSMUSG00000004961	32	31	69.1178	119	122	56	0.378701	-1.40087	0.00363345	0.0111441	down	yes	Syt5	NO
ENSMUSG00000005054	5217	4865	2853.61	938	1400	1040	5.33902	2.41657	5.42791e-38	2.67679e-36	up	yes	Cstb	NO
ENSMUSG00000005057	231	170	110.958	55	44	25	5.72962	2.51844	9.21104e-11	9.30491e-10	up	yes	Sh2b2	NO
ENSMUSG00000005087	5587	4761	3624.21	2133	2609	2518	2.54334	1.34673	4.02404e-19	7.9067e-18	up	yes	Cd44	NO
ENSMUSG00000005089	25	15	86.4862	153	103	164	0.168839	-2.56628	5.57308e-09	4.60331e-08	down	yes	Slc1a2	NO
ENSMUSG00000005103	7590	5956	4733.99	2894	3315	3282	2.53965	1.34463	2.19804e-20	4.67685e-19	up	yes	Wdr1	NO
ENSMUSG00000005125	1065	855	647.627	321	527	369	2.80868	1.48989	1.03982e-10	1.04831e-09	up	yes	Ndrg1	NO
ENSMUSG00000005142	3995	2606	2292.19	1400	1509	1685	2.54254	1.34627	1.99112e-14	2.75319e-13	up	yes	Man2b1	NO
ENSMUSG00000005148	246	380	636.262	738	1062	876	0.424884	-1.23486	1.52146e-06	9.11236e-06	down	yes	Klf5	NO
ENSMUSG00000005233	246	299	169.868	92	89	80	3.76325	1.91198	9.91139e-11	9.99727e-10	up	yes	Spc25	NO
ENSMUSG00000005320	309	200	808.102	1214	1283	1265	0.239588	-2.06138	2.03564e-26	6.09232e-25	down	yes	Fgfr4	NO
ENSMUSG00000005360	180	225	425.297	606	509	694	0.403976	-1.30766	5.85788e-08	4.26496e-07	down	yes	Slc1a3	NO
ENSMUSG00000005373	2	0	17.6805	34	39	20	0.0377461	-4.72753	0.000223153	0.000913323	down	yes	Mlxipl	NO
ENSMUSG00000005410	1400	1320	750.833	234	281	293	6.02728	2.59151	3.78632e-44	2.35028e-42	up	yes	Mcm5	NO
ENSMUSG00000005413	2784	2557	1625.42	729	932	745	3.96832	1.98853	5.44506e-31	2.06089e-29	up	yes	Hmox1	NO
ENSMUSG00000005465	377	387	278.29	185	208	195	2.33082	1.22084	1.6117e-07	1.11159e-06	up	yes	Il27ra	NO
ENSMUSG00000005470	595	413	242.299	53	33	31	15.2493	3.93067	6.02301e-38	2.96296e-36	up	yes	Asf1b	NO
ENSMUSG00000005481	1712	1453	1158.69	889	730	872	2.26595	1.18012	3.38966e-12	3.93436e-11	up	yes	Ddx39	NO
ENSMUSG00000005533	670	669	1203.9	1674	1501	1723	0.490029	-1.02906	7.5985e-10	6.89652e-09	down	yes	Igf1r	NO
ENSMUSG00000005534	477	367	840.711	1026	1226	1288	0.424316	-1.23679	2.86966e-11	3.04485e-10	down	yes	Insr	NO
ENSMUSG00000005540	51	37	213.984	446	256	348	0.148876	-2.74782	9.0214e-17	1.49773e-15	down	yes	Fcer2a	OVERLAP
ENSMUSG00000005547	8	16	199.509	86	910	49	0.0419255	-4.57603	0.00288313	0.00909644	down	yes	Cyp2a5	NO
ENSMUSG00000005583	508	406	850.662	1232	1044	1231	0.464042	-1.10767	7.34117e-10	6.67204e-09	down	yes	Mef2c	NO
ENSMUSG00000005625	3729	3809	2916.66	2174	2392	2158	2.01098	1.0079	3.73043e-11	3.91666e-10	up	yes	Psmd4	NO
ENSMUSG00000005640	48	34	19.2475	2	1	4	20.8113	4.3793	1.56539e-06	9.36707e-06	up	yes	Insrr	NO
ENSMUSG00000005667	1047	810	465.845	109	114	90	10.5436	3.3983	2.93622e-54	2.73438e-52	up	yes	Mthfd2	NO
ENSMUSG00000005672	1442	980	3415.18	5349	4828	5398	0.275446	-1.86016	4.7794e-30	1.6997e-28	down	yes	Kit	NO
ENSMUSG00000005686	848	550	454.175	253	273	278	3.07617	1.62114	7.19385e-14	9.49475e-13	up	yes	Ampd3	NO
ENSMUSG00000005696	182	151	91.6259	31	31	37	5.99781	2.58444	2.17577e-12	2.55804e-11	up	yes	Sh2d1a	NO
ENSMUSG00000005763	689	621	450.711	340	283	248	2.68443	1.42462	6.004e-11	6.18057e-10	up	yes	Cd247	NO
ENSMUSG00000005779	6549	7516	5180.91	3592	4037	3441	2.2876	1.19383	8.76336e-13	1.06598e-11	up	yes	Psmb4	NO
ENSMUSG00000005800	751	482	304.963	80	65	48	11.2785	3.4955	3.22259e-35	1.43384e-33	up	yes	Mmp8	NO
ENSMUSG00000005824	248	122	97.502	33	24	37	6.91037	2.78876	9.97998e-12	1.10764e-10	up	yes	Tnfsf14	NO
ENSMUSG00000005836	326	298	624.677	893	831	904	0.424404	-1.23649	1.51433e-11	1.64894e-10	down	yes	Gata6	NO
ENSMUSG00000005947	167	72	88.192	65	55	78	2.11315	1.0794	0.00971999	0.0263983	up	yes	Itgae	NO
ENSMUSG00000005968	1014	839	680.874	509	440	525	2.2406	1.16389	1.94434e-10	1.90714e-09	up	yes	Tuft1	NO
ENSMUSG00000006127	1234	946	2051.2	2867	2724	2897	0.456633	-1.13089	9.42786e-14	1.23214e-12	down	yes	Inpp5k	NO
ENSMUSG00000006143	11	14	5.76802	1	0	0	41.9981	5.39225	0.00249029	0.00799431	up	yes	Upk3bl	NO
ENSMUSG00000006204	0	0	5.38435	14	7	8	0.022653	-5.46415	0.00564176	0.0163662	down	yes	Cdcp3	NO
ENSMUSG00000006235	16	14	93.1181	174	118	175	0.114705	-3.124	1.672e-12	1.98557e-11	down	yes	Epor	NO
ENSMUSG00000006269	0	0	14.2755	11	51	15	0.00854278	-6.87108	7.60301e-05	0.000341164	down	yes	Atp6v1b1	NO
ENSMUSG00000006304	13853	10551	8750.54	5567	6652	6103	2.36731	1.24325	6.17549e-17	1.03904e-15	up	yes	Arpc2	NO
ENSMUSG00000006310	456	261	206.761	101	96	77	4.60719	2.20389	1.26805e-13	1.638e-12	up	yes	Zbtb32	NO
ENSMUSG00000006313	18	8	33.4049	46	56	48	0.305013	-1.71306	0.00511794	0.0150389	down	yes	Upk1a	NO
ENSMUSG00000006345	105	66	46.9497	17	23	12	5.80647	2.53766	1.33684e-06	8.08646e-06	up	yes	Ggt1	NO
ENSMUSG00000006356	3829	6034	9277.94	12480	13708	11911	0.470827	-1.08673	3.64317e-07	2.40025e-06	down	yes	Crip2	NO
ENSMUSG00000006362	446	489	1077.99	1651	1427	1619	0.357713	-1.48313	2.555e-16	4.08922e-15	down	yes	Cbfa2t3	NO
ENSMUSG00000006386	3233	2200	6996.25	10330	9789	11240	0.306907	-1.70412	7.28656e-27	2.23417e-25	down	yes	Tek	NO
ENSMUSG00000006392	1123	870	757.661	495	625	608	2.05216	1.03714	3.33102e-08	2.49977e-07	up	yes	Med8	NO
ENSMUSG00000006398	691	631	367.012	156	125	124	5.83087	2.54371	1.79717e-29	6.25791e-28	up	yes	Cdc20	NO
ENSMUSG00000006403	448	324	179.741	23	20	14	24.014	4.58581	3.03133e-41	1.7145e-39	up	yes	Adamts4	NO
ENSMUSG00000006418	4718	4160	3324.84	2420	2348	2611	2.1489	1.1036	3.01884e-15	4.47727e-14	up	yes	Rnf114	NO
ENSMUSG00000006423	630	511	1023.04	1494	1223	1450	0.487678	-1.036	4.36649e-09	3.65646e-08	down	yes	C330007P06Rik	NO
ENSMUSG00000006442	627	827	490.425	367	260	265	2.94457	1.55806	5.82118e-10	5.3661e-09	up	yes	Srm	NO
ENSMUSG00000006519	7024	6179	4193.42	2210	2468	2239	3.40769	1.76879	3.56051e-36	1.63506e-34	up	yes	Cyba	NO
ENSMUSG00000006529	3	5	18.1441	43	22	23	0.163814	-2.60987	0.00362716	0.0111266	down	yes	Itih1	NO
ENSMUSG00000006538	0	0	4.44243	3	14	7	0.0274484	-5.18713	0.0137717	0.0356019	down	yes	Ihh	NO
ENSMUSG00000006542	25	40	78.9012	119	107	121	0.339211	-1.55975	0.000204057	0.000841705	down	yes	Prkag3	NO
ENSMUSG00000006567	54	47	300.101	508	518	473	0.120227	-3.05617	3.45273e-32	1.36084e-30	down	yes	Atp7b	OVERLAP
ENSMUSG00000006574	2	3	72.7254	170	95	121	0.0231786	-5.43106	1.52865e-12	1.82291e-11	down	yes	Slc4a1	NO
ENSMUSG00000006576	44	135	209.866	316	317	278	0.362411	-1.4643	0.000225921	0.000923705	down	yes	Slc4a3	NO
ENSMUSG00000006585	724	514	325.926	103	83	110	7.42002	2.89142	2.46783e-32	9.80374e-31	up	yes	Cdt1	NO
ENSMUSG00000006586	58	38	140.257	184	248	212	0.264412	-1.91914	8.13904e-09	6.56566e-08	down	yes	Runx1t1	NO
ENSMUSG00000006587	12	33	12.136	5	4	1	8.27035	3.04795	0.00429819	0.0128907	up	yes	Snai3	NO
ENSMUSG00000006589	2044	2464	1405.79	709	769	687	3.75474	1.90871	6.70644e-25	1.85209e-23	up	yes	Aprt	NO
ENSMUSG00000006642	81	61	47.2849	33	26	28	2.89964	1.53588	0.00134424	0.00461969	up	yes	Tcf23	NO
ENSMUSG00000006675	77	75	172.177	225	267	256	0.363821	-1.4587	3.43642e-07	2.26926e-06	down	yes	P4htm	NO
ENSMUSG00000006715	378	391	284.983	159	267	192	2.23328	1.15916	2.06762e-05	0.000102954	up	yes	Gmnn	NO
ENSMUSG00000006731	1784	1161	1013.86	693	688	619	2.60288	1.38011	3.3551e-13	4.21694e-12	up	yes	B4galnt1	NO
ENSMUSG00000006732	242	319	202.01	136	114	164	2.45138	1.29359	1.29283e-05	6.68174e-05	up	yes	Mettl1	NO
ENSMUSG00000006777	53	127	383.405	566	575	709	0.178443	-2.48646	2.69417e-14	3.68965e-13	down	yes	Krt23	NO
ENSMUSG00000006784	37	24	83.8706	108	206	66	0.2838	-1.81705	0.000353574	0.0013851	down	yes	Ttc25	NO
ENSMUSG00000006818	6041	4984	3486.65	1760	2193	1769	3.43221	1.77914	1.20354e-28	3.98961e-27	up	yes	Sod2	NO
ENSMUSG00000006948	21	6	5.75988	0	0	0	84.6786	6.40393	0.00059733	0.00222383	up	yes	Klk4	NO
ENSMUSG00000007029	2556	2080	1490.61	871	814	856	3.24915	1.70006	2.02321e-28	6.59751e-27	up	yes	Vars	NO
ENSMUSG00000007039	755	1269	2274.43	3183	3610	3019	0.375702	-1.41234	1.46678e-09	1.28807e-08	down	yes	Ddah2	NO
ENSMUSG00000007041	12280	11169	7745.24	4499	4963	4396	3.02375	1.59634	1.62289e-30	5.97895e-29	up	yes	Clic1	NO
ENSMUSG00000007050	381	498	334.451	276	213	256	2.13209	1.09227	1.75114e-05	8.87404e-05	up	yes	Lsm2	NO
ENSMUSG00000007080	211	106	84.7714	29	23	35	6.40248	2.67863	2.82053e-10	2.70722e-09	up	yes	Pole	NO
ENSMUSG00000007097	472	439	1328.63	1928	2068	2090	0.267733	-1.90113	6.79973e-33	2.75595e-31	down	yes	Atp1a2	NO
ENSMUSG00000007107	21	11	47.8713	77	62	82	0.255838	-1.9667	0.000187115	0.000778394	down	yes	Atp1a4	NO
ENSMUSG00000007279	101	73	576.137	1109	662	1134	0.106463	-3.23157	1.01649e-32	4.10326e-31	down	yes	Scube2	OVERLAP
ENSMUSG00000007655	6759	7071	18140.5	26885	26600	27876	0.30525	-1.71194	8.02034e-34	3.33853e-32	down	yes	Cav1	NO
ENSMUSG00000007659	6458	4506	3690.22	2017	2611	2340	2.78916	1.47983	6.20734e-18	1.11265e-16	up	yes	Bcl2l1	NO
ENSMUSG00000007682	244	180	119.477	50	49	44	5.26373	2.39609	3.46408e-13	4.34845e-12	up	yes	Dio2	NO
ENSMUSG00000007827	91	57	145.732	225	192	195	0.427865	-1.22477	9.84349e-05	0.000434111	down	yes	Ankrd26	NO
ENSMUSG00000007888	103	182	270.615	334	401	379	0.465939	-1.10179	0.000252808	0.00102092	down	yes	Crlf1	NO
ENSMUSG00000007946	11	7	3.92789	0	0	0	57.6651	5.84963	0.00466057	0.0138366	up	yes	Phox2a	NO
ENSMUSG00000007989	93	70	162.749	168	277	241	0.422831	-1.24185	0.000114795	0.000499551	down	yes	Fzd3	NO
ENSMUSG00000008035	716	1072	1929.09	2517	2964	2767	0.393611	-1.34516	3.43204e-10	3.24592e-09	down	yes	Mid1ip1	NO
ENSMUSG00000008036	2450	2958	1967.51	1234	1533	1348	2.3709	1.24543	2.06527e-11	2.22676e-10	up	yes	Ap2s1	NO
ENSMUSG00000008090	162	241	387.644	488	550	567	0.455269	-1.13521	8.57313e-06	4.5555e-05	down	yes	Fgfrl1	NO
ENSMUSG00000008206	572	488	1276.28	1884	1776	1969	0.33597	-1.5736	5.10951e-23	1.27084e-21	down	yes	Cers4	NO
ENSMUSG00000008226	105	125	357.251	518	572	562	0.250488	-1.99718	2.29867e-17	4.00557e-16	down	yes	Scrn3	NO
ENSMUSG00000008318	419	339	210.19	69	72	94	5.74949	2.52343	1.59186e-20	3.44193e-19	up	yes	Relt	NO
ENSMUSG00000008475	10837	8255	7297.3	5521	5572	5676	2.02334	1.01674	2.38112e-13	3.03468e-12	up	yes	Arpc5	NO
ENSMUSG00000008489	0	0	11.6862	28	15	20	0.0104363	-6.58225	0.000122769	0.000531084	down	yes	Elavl2	NO
ENSMUSG00000008496	396	316	250.441	212	163	131	2.50074	1.32236	1.46471e-06	8.79619e-06	up	yes	Pou2f2	NO
ENSMUSG00000008540	1838	2070	4062.81	5130	7363	4734	0.408019	-1.29329	4.81047e-10	4.48163e-09	down	yes	Mgst1	NO
ENSMUSG00000008575	2072	2290	4497.85	6126	6530	6390	0.41193	-1.27953	1.35394e-16	2.21656e-15	down	yes	Nfib	NO
ENSMUSG00000008658	0	0	8.69969	14	15	18	0.0140162	-6.15676	0.00055139	0.00206624	down	yes	Rbfox1	NO
ENSMUSG00000008822	68	101	156.211	242	198	198	0.479266	-1.0611	0.00117131	0.00407931	down	yes	Acyp1	NO
ENSMUSG00000008843	0	0	3.88406	6	6	9	0.0313918	-4.99347	0.0188162	0.0464307	down	yes	Cldn13	NO
ENSMUSG00000008845	105	80	66.9503	37	75	30	2.31341	1.21002	0.0120553	0.0318054	up	yes	Cd163	NO
ENSMUSG00000008999	39	21	60.5552	88	116	52	0.412505	-1.27752	0.0119712	0.0316209	down	yes	Bmp7	NO
ENSMUSG00000009097	43	63	117.284	174	205	125	0.379984	-1.39599	0.00026091	0.00105173	down	yes	Tbx1	NO
ENSMUSG00000009185	1795	1420	716.204	13	34	5	109.715	6.77762	3.46454e-14	4.69649e-13	up	yes	Ccl8	NO
ENSMUSG00000009214	34	17	12.722	5	3	1	9.92205	3.31064	0.00119515	0.00415583	up	yes	Mymk	NO
ENSMUSG00000009281	3027	2615	1910.67	1222	1008	1373	2.79583	1.48328	4.94275e-18	8.89962e-17	up	yes	Rarres2	NO
ENSMUSG00000009292	273	112	105.928	68	17	39	5.40863	2.43526	1.47221e-06	8.83594e-06	up	yes	Trpm2	NO
ENSMUSG00000009376	394	270	898.804	1121	1447	1503	0.289386	-1.78893	1.43904e-18	2.69275e-17	down	yes	Met	NO
ENSMUSG00000009378	54	51	109.204	147	173	144	0.404621	-1.30536	0.000137612	0.000589576	down	yes	Slc16a12	NO
ENSMUSG00000009394	44	76	174.211	287	247	260	0.274247	-1.86645	1.93628e-08	1.498e-07	down	yes	Syn2	NO
ENSMUSG00000009418	466	386	857.258	1152	1123	1342	0.420079	-1.25127	1.83553e-12	2.17591e-11	down	yes	Nav1	NO
ENSMUSG00000009545	61	102	381.241	647	609	603	0.158929	-2.65354	1.58432e-22	3.86374e-21	down	yes	Kcnq1	NO
ENSMUSG00000009628	49	35	93.1874	121	131	152	0.369671	-1.43569	0.000109343	0.000477483	down	yes	Tex15	NO
ENSMUSG00000009633	285	484	726.387	1185	927	870	0.46915	-1.09188	3.916e-05	0.00018677	down	yes	G0s2	NO
ENSMUSG00000009670	1	1	23.4104	33	51	40	0.0288248	-5.11655	2.14949e-05	0.000106739	down	yes	Tex11	NO
ENSMUSG00000009687	7687	6063	3857.06	1511	1539	1459	5.42416	2.4394	1.46691e-65	1.91964e-63	up	yes	Fxyd5	NO
ENSMUSG00000009772	920	700	479.611	209	211	250	4.30005	2.10435	8.9788e-25	2.4459e-23	up	yes	Nuak2	NO
ENSMUSG00000009876	732	761	1408.17	1898	2063	1851	0.460875	-1.11755	1.74368e-11	1.88918e-10	down	yes	Cox4i2	NO
ENSMUSG00000009900	40	62	243.147	441	301	447	0.155215	-2.68766	5.95943e-17	1.00353e-15	down	yes	Wnt3a	OVERLAP
ENSMUSG00000010044	18	22	56.9416	69	125	65	0.277668	-1.84857	0.000375692	0.00146231	down	yes	Zmynd10	NO
ENSMUSG00000010051	83	38	116.829	179	103	208	0.433764	-1.20502	0.0036254	0.0111229	down	yes	Hyal1	NO
ENSMUSG00000010086	1	0	10.5782	16	21	19	0.0317565	-4.97681	0.00335388	0.0104094	down	yes	Rnf112	NO
ENSMUSG00000010122	13	6	25.8185	32	62	23	0.285403	-1.80893	0.015809	0.0400314	down	yes	Slc47a1	NO
ENSMUSG00000010154	106	151	88.8951	48	70	51	2.75415	1.4616	0.000245036	0.000992938	up	yes	Spire2	NO
ENSMUSG00000010290	340	259	552.643	701	714	860	0.468533	-1.09378	5.37287e-08	3.9333e-07	down	yes	AI597479	NO
ENSMUSG00000010307	1490	971	762.072	426	459	326	3.59019	1.84406	3.71705e-17	6.38822e-16	up	yes	Tmem86a	NO
ENSMUSG00000010358	1767	2181	1260.85	629	770	654	3.4709	1.79531	7.24613e-20	1.48194e-18	up	yes	Ifi35	NO
ENSMUSG00000010362	172	170	445.819	693	719	584	0.306635	-1.70541	5.68084e-15	8.26011e-14	down	yes	Rdm1	NO
ENSMUSG00000010406	1169	1473	950.555	708	633	606	2.44923	1.29233	1.84724e-10	1.81568e-09	up	yes	Mrpl52	NO
ENSMUSG00000010492	2	3	13.9226	28	21	20	0.130284	-2.94027	0.00412705	0.0124652	down	yes	Uckl1os	NO
ENSMUSG00000010601	25	30	13.746	4	4	0	12.3486	3.62628	0.000524953	0.0019788	up	yes	Apol7a	NO
ENSMUSG00000010609	1631	1054	879.231	547	529	505	3.00186	1.58586	1.65673e-16	2.69027e-15	up	yes	Psen2	NO
ENSMUSG00000010651	79	74	177.648	234	249	294	0.352382	-1.50479	1.39919e-07	9.7544e-07	down	yes	Acaa1b	NO
ENSMUSG00000010751	55	60	114.988	165	137	181	0.427585	-1.22572	0.000338589	0.00133239	down	yes	Tnfrsf22	NO
ENSMUSG00000010755	764	791	592.039	449	465	420	2.09109	1.06425	2.36492e-08	1.80727e-07	up	yes	Cars	NO
ENSMUSG00000010797	224	305	598.731	1061	736	793	0.369012	-1.43826	7.48835e-09	6.07257e-08	down	yes	Wnt2	NO
ENSMUSG00000011008	370	139	126.922	27	30	38	9.33872	3.22322	7.26358e-15	1.04177e-13	up	yes	Mcoln2	NO
ENSMUSG00000011034	7	19	48.3319	45	112	72	0.207788	-2.26682	0.000280009	0.00112181	down	yes	Slc5a1	OVERLAP
ENSMUSG00000011114	2417	1903	1567.77	994	1176	1170	2.30216	1.20299	1.05654e-13	1.37453e-12	up	yes	Tbrg1	NO
ENSMUSG00000011148	783	654	537.046	349	470	372	2.15062	1.10475	1.00094e-07	7.0866e-07	up	yes	Adssl1	NO
ENSMUSG00000011154	23	37	94.0466	108	250	76	0.250338	-1.99805	0.000143347	0.000611715	down	yes	Cfap161	NO
ENSMUSG00000011171	119	101	408.414	717	519	707	0.201995	-2.3076	1.33416e-21	3.08103e-20	down	yes	Vipr2	NO
ENSMUSG00000011254	414	412	317.574	264	261	201	2.03699	1.02644	1.61486e-05	8.21673e-05	up	yes	Thg1l	NO
ENSMUSG00000011263	131	130	88.5814	68	48	50	2.81476	1.49301	6.50401e-05	0.000296433	up	yes	Exoc3l2	NO
ENSMUSG00000011382	76	77	238.329	339	365	400	0.248373	-2.00942	1.5208e-14	2.12191e-13	down	yes	Dhdh	NO
ENSMUSG00000011463	2	5	15.6969	35	18	23	0.167175	-2.58057	0.00710612	0.0200704	down	yes	Cpb1	NO
ENSMUSG00000011658	49	55	124.85	177	194	178	0.340141	-1.5558	2.24445e-06	1.30863e-05	down	yes	Fuz	NO
ENSMUSG00000011752	2981	2204	1868.55	1310	1222	1418	2.33139	1.22119	2.97365e-14	4.053e-13	up	yes	Pgam1	NO
ENSMUSG00000012350	173	162	377.698	438	637	565	0.365542	-1.45189	1.352e-09	1.1925e-08	down	yes	Ehf	NO
ENSMUSG00000012396	0	0	6.45621	2	16	17	0.0188821	-5.72684	0.00394028	0.0119661	down	yes	Nanog	NO
ENSMUSG00000012428	1807	1082	879.244	480	498	370	3.77624	1.91695	4.65364e-18	8.41691e-17	up	yes	Steap4	NO
ENSMUSG00000012443	237	138	97.1659	32	22	30	7.87175	2.97669	4.33945e-14	5.81946e-13	up	yes	Kif11	NO
ENSMUSG00000012519	1984	1503	865.617	150	214	178	11.4347	3.51534	3.91413e-68	5.44227e-66	up	yes	Mlkl	NO
ENSMUSG00000012705	1	1	11.5854	1	58	1	0.0595129	-4.07065	0.0191522	0.0471378	down	yes	Retn	NO
ENSMUSG00000012819	48	52	30.3667	15	17	12	4.07987	2.02852	0.000716916	0.00261697	up	yes	Cdh23	NO
ENSMUSG00000012889	202	214	106.946	23	31	25	9.4556	3.24117	9.49961e-19	1.80457e-17	up	yes	Podnl1	NO
ENSMUSG00000013033	412	506	842.866	1246	1012	1186	0.480653	-1.05693	2.53878e-07	1.70633e-06	down	yes	Adgrl1	NO
ENSMUSG00000013089	704	699	1863.82	2876	2430	3080	0.299914	-1.73738	1.32739e-24	3.58665e-23	down	yes	Etv5	NO
ENSMUSG00000013155	119	128	90.3956	74	43	75	2.31151	1.20884	0.00202544	0.00664156	up	yes	Enkd1	NO
ENSMUSG00000013523	15	56	95.7359	159	156	113	0.306127	-1.7078	0.000624725	0.00231548	down	yes	Bcas1	NO
ENSMUSG00000013584	110	274	152.512	132	103	116	2.01273	1.00916	0.0121254	0.031965	up	yes	Aldh1a2	NO
ENSMUSG00000013701	1555	1399	1060.78	715	730	762	2.39186	1.25813	2.26026e-15	3.38481e-14	up	yes	Timm23	NO
ENSMUSG00000013707	760	620	424.428	216	233	203	3.76901	1.91419	1.06602e-20	2.33522e-19	up	yes	Tnfaip8l2	NO
ENSMUSG00000013974	606	500	413.999	238	329	355	2.13999	1.0976	1.74846e-06	1.03788e-05	up	yes	Mcemp1	NO
ENSMUSG00000014030	105	50	159.474	295	172	212	0.400551	-1.31994	0.00027697	0.00111065	down	yes	Pax5	NO
ENSMUSG00000014243	111	131	90.4719	83	68	46	2.20847	1.14305	0.00400544	0.0121474	up	yes	Zswim7	NO
ENSMUSG00000014453	46	37	104.172	182	160	121	0.318906	-1.6488	1.01847e-05	5.35217e-05	down	yes	Blk	NO
ENSMUSG00000014503	153	88	217.872	319	260	314	0.476407	-1.06973	0.000163207	0.0006889	down	yes	Pkd2l2	NO
ENSMUSG00000014599	2757	2455	1539.49	661	670	773	4.427	2.14633	2.40043e-42	1.40942e-40	up	yes	Csf1	NO
ENSMUSG00000014602	190	108	87.4605	45	55	22	4.29465	2.10254	2.6329e-06	1.52182e-05	up	yes	Kif1a	NO
ENSMUSG00000014686	21	5	6.07684	1	0	2	14.9864	3.90558	0.0127995	0.0334558	up	yes	Ceacam16	NO
ENSMUSG00000014725	18	36	84.1558	99	190	99	0.253292	-1.98113	4.9839e-05	0.000232768	down	yes	Adam28	NO
ENSMUSG00000014782	54	16	18.2826	5	8	5	6.73841	2.75241	0.00117577	0.00409341	up	yes	Plekhg4	NO
ENSMUSG00000014813	73	38	134.215	148	238	209	0.329017	-1.60376	1.09983e-05	5.74054e-05	down	yes	Stc1	NO
ENSMUSG00000014846	1137	1436	6486.25	10486	11517	9894	0.145624	-2.77968	3.11672e-54	2.88903e-52	down	yes	Tppp3	NO
ENSMUSG00000014867	6904	6664	4901.35	3481	3570	3199	2.36959	1.24464	5.62933e-18	1.01176e-16	up	yes	Surf4	NO
ENSMUSG00000014932	407	379	936.357	1392	1355	1369	0.341455	-1.55023	1.97587e-20	4.21757e-19	down	yes	Yes1	NO
ENSMUSG00000015027	668	411	329.815	154	170	187	3.73099	1.89956	1.043e-14	1.47791e-13	up	yes	Galns	NO
ENSMUSG00000015090	0	0	5.00136	8	10	9	0.0243824	-5.35802	0.00715704	0.0201971	down	yes	Ptgds	NO
ENSMUSG00000015093	1027	1885	2681.61	3708	3605	3610	0.487036	-1.0379	1.85547e-05	9.3648e-05	down	yes	Clic3	NO
ENSMUSG00000015143	4234	4207	2922.44	1877	1989	1818	2.66136	1.41217	1.87673e-21	4.29439e-20	up	yes	Actn1	NO
ENSMUSG00000015189	439	440	1044.5	1509	1518	1560	0.34344	-1.54187	2.64451e-20	5.58527e-19	down	yes	Casd1	NO
ENSMUSG00000015224	99	55	138.006	189	201	174	0.48158	-1.05415	0.00128227	0.00443335	down	yes	Cyp2j9	NO
ENSMUSG00000015305	1359	706	2147.82	3345	2496	3336	0.395306	-1.33896	2.20065e-09	1.90165e-08	down	yes	Sash1	NO
ENSMUSG00000015314	473	247	224.637	105	127	138	3.42269	1.77513	2.26298e-09	1.95299e-08	up	yes	Slamf6	NO
ENSMUSG00000015340	5520	2674	2464.03	1272	1151	1307	3.84951	1.94468	1.56034e-18	2.90885e-17	up	yes	Cybb	NO
ENSMUSG00000015354	464	653	4707.81	8419	7591	8045	0.0840755	-3.57217	1.69852e-75	2.88201e-73	down	yes	Pcolce2	NO
ENSMUSG00000015355	1083	747	562.465	261	326	288	3.70628	1.88997	1.03086e-19	2.08485e-18	up	yes	Cd48	NO
ENSMUSG00000015405	32	44	205.693	304	415	299	0.134479	-2.89455	8.06124e-19	1.53863e-17	down	yes	Ace2	NO
ENSMUSG00000015437	17330	10107	6008.39	89	68	46	237.744	7.89326	3.00942e-234	1.20509e-230	up	yes	Gzmb	NO
ENSMUSG00000015451	64	39	31.2983	7	15	26	3.80291	1.92711	0.00363511	0.0111452	up	yes	C4a	NO
ENSMUSG00000015468	785	953	1899.22	3135	2240	2782	0.384155	-1.38024	7.59849e-12	8.53059e-11	down	yes	Notch4	NO
ENSMUSG00000015579	0	0	5.1966	5	19	4	0.0234701	-5.41303	0.0083901	0.023209	down	yes	Nkx2-5	NO
ENSMUSG00000015652	51	94	39.6042	9	19	9	7.14945	2.83783	4.42949e-06	2.48145e-05	up	yes	Steap1	NO
ENSMUSG00000015653	467	440	315.319	200	202	218	2.61801	1.38847	2.19816e-10	2.14482e-09	up	yes	Steap2	NO
ENSMUSG00000015733	9115	6449	5570.12	3937	4029	3700	2.36441	1.24148	5.75164e-16	9.01797e-15	up	yes	Capza2	NO
ENSMUSG00000015745	4110	3368	2559.99	1581	1711	1645	2.69829	1.43205	2.28307e-23	5.77168e-22	up	yes	Plekho1	NO
ENSMUSG00000015843	24	15	57.1965	76	91	96	0.263027	-1.92671	5.27103e-05	0.000245035	down	yes	Rxrg	NO
ENSMUSG00000015852	1	3	27.2088	29	69	44	0.0509196	-4.29564	8.71731e-06	4.6272e-05	down	yes	Fcrls	NO
ENSMUSG00000015880	234	123	88.1722	19	15	24	10.8289	3.43681	1.81394e-15	2.74311e-14	up	yes	Ncapg	NO
ENSMUSG00000015937	2808	2563	2017	1475	1537	1473	2.14048	1.09793	3.9624e-14	5.33167e-13	up	yes	Macroh2a1	NO
ENSMUSG00000015947	8250	4322	2779.67	70	95	121	77.3097	6.27258	8.97866e-144	6.65818e-141	up	yes	Fcgr1	NO
ENSMUSG00000015950	1390	886	760.865	511	471	443	2.82146	1.49644	1.2226e-13	1.58133e-12	up	yes	Ncf1	NO
ENSMUSG00000016128	996	758	1653.05	2442	1952	2451	0.455524	-1.1344	7.61055e-11	7.74674e-10	down	yes	Stard13	NO
ENSMUSG00000016179	31	20	14.2847	5	7	5	5.30673	2.40782	0.00554992	0.0161325	up	yes	Camk1g	NO
ENSMUSG00000016206	1574	1164	806.571	358	376	379	4.36875	2.12722	8.96006e-33	3.62421e-31	up	yes	H2-M3	NO
ENSMUSG00000016255	33	26	64.696	110	80	89	0.376317	-1.40998	0.00130043	0.00448994	down	yes	Tubb1	NO
ENSMUSG00000016256	13602	9525	6869.7	2961	3413	3385	4.20133	2.07084	6.11315e-40	3.27266e-38	up	yes	Ctsz	NO
ENSMUSG00000016257	1581	1391	1139.71	816	929	869	2.03014	1.02158	2.06392e-10	2.02072e-09	up	yes	Prelid3b	NO
ENSMUSG00000016319	7580	6769	5122.89	3102	3702	3764	2.42683	1.27908	4.05557e-18	7.38188e-17	up	yes	Slc25a5	NO
ENSMUSG00000016356	23	30	56.3134	86	72	82	0.397931	-1.32941	0.00426085	0.0128056	down	yes	Col20a1	NO
ENSMUSG00000016386	18	24	93.0804	129	162	161	0.167326	-2.57927	3.57152e-10	3.37147e-09	down	yes	Mpped2	NO
ENSMUSG00000016458	17	46	16.0458	5	0	4	12.906	3.68997	0.000389707	0.0015104	up	yes	Wt1	NO
ENSMUSG00000016496	8213	4422	2937.76	329	350	374	21.0979	4.39903	2.5007e-101	7.05197e-99	up	yes	Cd274	NO
ENSMUSG00000016498	103	72	42.8981	1	6	18	12.475	3.64096	2.89373e-07	1.92806e-06	up	yes	Pdcd1lg2	NO
ENSMUSG00000016529	312	339	144.761	0	1	0	1088.58	10.0882	1.26317e-16	2.07475e-15	up	yes	Il10	NO
ENSMUSG00000016552	112	38	40.3098	22	11	11	5.91327	2.56396	4.21849e-05	0.000199959	up	yes	Foxred2	NO
ENSMUSG00000016554	1068	1119	811.924	507	698	559	2.22602	1.15447	9.13566e-09	7.31949e-08	up	yes	Eif3d	NO
ENSMUSG00000016933	1177	1114	2082.68	2810	2660	3040	0.4819	-1.05319	3.33389e-12	3.87187e-11	down	yes	Plcg1	NO
ENSMUSG00000016940	387	489	784.551	1095	1075	1008	0.497309	-1.00779	7.16643e-07	4.50581e-06	down	yes	Kctd2	NO
ENSMUSG00000016995	147	373	797.894	1248	1102	1318	0.261385	-1.93575	0.000263153	0.00105928	down	yes	Matn4	NO
ENSMUSG00000017007	32	90	327.799	543	449	628	0.138409	-2.85299	1.74873e-15	2.6505e-14	down	yes	Rbpjl	NO
ENSMUSG00000017009	10026	8517	6246.59	3709	4153	3806	2.83408	1.50288	1.23599e-27	3.95952e-26	up	yes	Sdc4	NO
ENSMUSG00000017057	2937	1658	1471.1	766	865	919	3.17413	1.66636	3.50135e-16	5.57266e-15	up	yes	Il13ra1	NO
ENSMUSG00000017119	1383	992	2094.24	2703	2741	3055	0.495996	-1.0116	3.36362e-10	3.18573e-09	down	yes	Nbr1	NO
ENSMUSG00000017146	141	128	74.7386	16	36	31	5.79898	2.5358	8.05452e-09	6.50797e-08	up	yes	Brca1	NO
ENSMUSG00000017167	6	8	20.3954	33	40	20	0.270674	-1.88537	0.0169401	0.0424701	down	yes	Cntnap1	NO
ENSMUSG00000017195	9	8	3.93335	0	0	1	28.248	4.82008	0.0152322	0.0388063	up	yes	Zpbp2	NO
ENSMUSG00000017221	4255	3954	2992.18	2248	2083	2027	2.30836	1.20687	1.10824e-16	1.82777e-15	up	yes	Psmd3	NO
ENSMUSG00000017309	15	20	72.5021	131	98	120	0.180462	-2.47023	5.9214e-08	4.30808e-07	down	yes	Cd300lg	NO
ENSMUSG00000017344	100	53	316.22	496	494	538	0.176779	-2.49998	4.45405e-21	9.96414e-20	down	yes	Vtn	NO
ENSMUSG00000017390	43	51	101.24	126	133	175	0.390035	-1.35832	0.000242482	0.000983386	down	yes	Aldoc	NO
ENSMUSG00000017491	8	4	19.4014	14	34	43	0.233433	-2.09892	0.0143699	0.0369147	down	yes	Rarb	NO
ENSMUSG00000017499	182	162	95.173	32	42	30	5.90561	2.56209	3.9209e-12	4.53782e-11	up	yes	Cdc6	NO
ENSMUSG00000017550	164	108	102.23	90	60	81	2.08409	1.05941	0.00336958	0.0104511	up	yes	Atad5	NO
ENSMUSG00000017652	1702	1137	960.433	651	598	585	2.73879	1.45354	7.17458e-15	1.03048e-13	up	yes	Cd40	NO
ENSMUSG00000017697	458	334	208.189	45	71	71	7.52542	2.91177	4.00192e-23	1.00033e-21	up	yes	Ada	NO
ENSMUSG00000017713	153	245	146.42	105	113	89	2.35508	1.23578	0.000316884	0.00125413	up	yes	Tha1	NO
ENSMUSG00000017715	2359	1949	1603.32	1251	1016	1270	2.17059	1.11809	2.2154e-11	2.37965e-10	up	yes	Pgs1	NO
ENSMUSG00000017716	610	734	326.511	32	67	47	16.6084	4.05384	1.65572e-41	9.41782e-40	up	yes	Birc5	NO
ENSMUSG00000017724	113	134	63.6993	17	6	24	9.48574	3.24576	7.32876e-10	6.66378e-09	up	yes	Etv4	OVERLAP
ENSMUSG00000017740	9	15	80.299	158	113	133	0.107097	-3.22302	2.14881e-11	2.3106e-10	down	yes	Slc12a5	NO
ENSMUSG00000017754	2547	1944	5179.62	7087	7183	8380	0.352641	-1.50373	2.10948e-23	5.34632e-22	down	yes	Pltp	NO
ENSMUSG00000017760	5876	4258	3879.56	2641	3168	3149	2.00817	1.00588	3.08631e-10	2.94398e-09	up	yes	Ctsa	NO
ENSMUSG00000017830	2204	1334	850.721	184	97	150	14.4751	3.8555	1.41816e-50	1.10056e-48	up	yes	Dhx58	NO
ENSMUSG00000017832	44	29	19.6291	2	5	13	6.48952	2.69811	0.00146693	0.00499589	up	yes	Hspb9	NO
ENSMUSG00000017861	245	200	110.853	21	22	27	11.3307	3.50217	3.63802e-22	8.67147e-21	up	yes	Mybl2	NO
ENSMUSG00000017929	2713	2220	1410.49	633	515	607	5.00649	2.3238	9.84496e-44	5.99136e-42	up	yes	B4galt5	NO
ENSMUSG00000017978	259	169	561.488	882	772	872	0.300086	-1.73655	1.64285e-16	2.66989e-15	down	yes	Cadps2	NO
ENSMUSG00000018001	2236	1736	4345.17	7059	5314	6365	0.376845	-1.40796	4.36969e-17	7.4523e-16	down	yes	Cyth3	NO
ENSMUSG00000018008	4194	2740	1847.74	628	563	608	6.81548	2.76881	9.2067e-55	8.6543e-53	up	yes	Cyth4	NO
ENSMUSG00000018012	67	62	251.989	333	519	354	0.191167	-2.3871	8.76383e-16	1.35707e-14	down	yes	Rac3	NO
ENSMUSG00000018166	375	318	631.839	852	758	978	0.47787	-1.06531	4.69172e-08	3.46889e-07	down	yes	Erbb3	NO
ENSMUSG00000018168	578	379	283.249	190	83	127	4.22702	2.07964	1.12783e-10	1.13417e-09	up	yes	Ikzf3	NO
ENSMUSG00000018171	3436	2900	2319.68	1655	1693	1640	2.26468	1.17931	1.26958e-16	2.08356e-15	up	yes	Vmp1	NO
ENSMUSG00000018199	845	670	1383.37	1841	1831	1999	0.475622	-1.07211	1.068e-11	1.18076e-10	down	yes	Ro60	NO
ENSMUSG00000018217	4516	6119	12980.6	19362	18967	18883	0.336533	-1.57118	1.02085e-17	1.80881e-16	down	yes	Pmp22	NO
ENSMUSG00000018293	22687	23236	14688	7925	8663	7744	3.38595	1.75956	4.87208e-34	2.05799e-32	up	yes	Pfn1	NO
ENSMUSG00000018341	62	10	19.0794	12	1	8	5.86323	2.5517	0.00972105	0.0263983	up	yes	Il12rb2	NO
ENSMUSG00000018362	1303	1200	910.548	524	664	745	2.3179	1.21282	2.4748e-10	2.39954e-09	up	yes	Kpna2	NO
ENSMUSG00000018363	1353	1112	2530.26	3981	3115	3630	0.409332	-1.28866	4.16122e-15	6.09926e-14	down	yes	Smurf2	NO
ENSMUSG00000018387	5	10	33.6528	82	32	49	0.166653	-2.58508	0.00028233	0.00112876	down	yes	Shroom1	NO
ENSMUSG00000018411	457	398	1519.71	2579	2147	2458	0.212401	-2.23513	7.21049e-41	4.04393e-39	down	yes	Mapt	OVERLAP
ENSMUSG00000018415	562	399	1377.37	2218	1909	2171	0.27073	-1.88508	4.78859e-27	1.49109e-25	down	yes	Gid4	NO
ENSMUSG00000018417	2049	1728	4077.11	5602	5395	6530	0.38448	-1.37902	2.28738e-20	4.85148e-19	down	yes	Myo1b	NO
ENSMUSG00000018427	148	128	373.972	663	477	549	0.291443	-1.77872	1.07887e-13	1.40267e-12	down	yes	Ypel2	NO
ENSMUSG00000018451	19	2	49.0578	73	92	76	0.150668	-2.73055	1.91612e-05	9.62965e-05	down	yes	6330403K07Rik	NO
ENSMUSG00000018459	49	26	20.9032	8	8	9	5.28011	2.40057	0.00103606	0.00364889	up	yes	Slc13a3	NO
ENSMUSG00000018474	1012	1065	1928.75	2942	2220	2760	0.470689	-1.08715	1.70815e-09	1.49217e-08	down	yes	Chd3	NO
ENSMUSG00000018507	1192	862	657.257	359	340	420	3.25912	1.70448	2.73749e-18	5.03306e-17	up	yes	Trpv2	NO
ENSMUSG00000018566	31	34	93.8174	51	309	68	0.272617	-1.87505	0.00291708	0.00919487	down	yes	Slc2a4	NO
ENSMUSG00000018581	11	12	45.6931	62	92	65	0.188247	-2.4093	1.56762e-05	8.00279e-05	down	yes	Dnah11	NO
ENSMUSG00000018604	817	874	2487.95	4231	3185	3985	0.266398	-1.90834	3.15322e-26	9.35315e-25	down	yes	Tbx3	NO
ENSMUSG00000018654	2991	1371	1341.66	762	668	725	3.54059	1.82399	2.45402e-14	3.36999e-13	up	yes	Ikzf1	NO
ENSMUSG00000018697	685	462	430.136	333	312	323	2.09825	1.06918	5.25894e-07	3.37266e-06	up	yes	Aatf	NO
ENSMUSG00000018740	86	114	212.406	302	306	297	0.398743	-1.32647	2.00982e-06	1.18216e-05	down	yes	Slc25a35	NO
ENSMUSG00000018750	1324	1104	2632.07	4244	3280	3793	0.382276	-1.38732	4.64554e-17	7.90254e-16	down	yes	Zbtb4	NO
ENSMUSG00000018774	4510	2724	1945.26	496	664	837	6.4013	2.67836	1.81738e-32	7.24852e-31	up	yes	Cd68	NO
ENSMUSG00000018800	214	250	755.965	1194	976	1355	0.237044	-2.07678	7.9134e-22	1.85312e-20	down	yes	Abca5	NO
ENSMUSG00000018819	5718	4242	3472.01	2162	2488	2301	2.54443	1.34734	1.45033e-18	2.71135e-17	up	yes	Lsp1	NO
ENSMUSG00000018848	1833	1534	1269.34	889	959	1003	2.106	1.07451	7.60093e-12	8.53059e-11	up	yes	Rars	NO
ENSMUSG00000018849	1575	1666	3611.07	4909	4969	5740	0.3729	-1.42314	1.48729e-19	2.98381e-18	down	yes	Wwc1	NO
ENSMUSG00000018893	0	10	222.514	65	1043	78	0.0160209	-5.9639	0.00732683	0.0206094	down	yes	Mb	NO
ENSMUSG00000018899	14202	10611	6824.07	2349	2545	2563	5.91072	2.56333	1.41306e-70	2.09572e-68	up	yes	Irf1	NO
ENSMUSG00000018900	222	233	408.965	578	547	537	0.49103	-1.02612	1.19279e-06	7.27223e-06	down	yes	Slc22a5	NO
ENSMUSG00000018907	24	12	7.79713	0	0	0	114.525	6.83952	5.25161e-05	0.000244302	up	yes	Alox12e	NO
ENSMUSG00000018920	6205	4491	2966.85	1002	1225	1137	5.64256	2.49635	1.06828e-52	9.17988e-51	up	yes	Cxcl16	NO
ENSMUSG00000018930	2269	2068	967.984	27	14	15	138.355	7.11223	6.11776e-155	6.12449e-152	up	yes	Ccl4	NO
ENSMUSG00000018986	67	16	22.8264	15	2	11	5.10782	2.35271	0.00698831	0.0197767	up	yes	Slfn3	NO
ENSMUSG00000019027	13	17	37.5546	58	85	23	0.324947	-1.62172	0.0151571	0.0386446	down	yes	Dnah1	NO
ENSMUSG00000019055	2053	1842	1376.98	890	963	940	2.49169	1.31713	7.6062e-18	1.3525e-16	up	yes	Plod1	NO
ENSMUSG00000019082	755	767	570.426	461	382	415	2.16909	1.11709	1.30616e-08	1.03082e-07	up	yes	Slc25a22	NO
ENSMUSG00000019102	14	13	102.794	126	286	110	0.0923403	-3.4369	3.59808e-11	3.78167e-10	down	yes	Aldh3a1	NO
ENSMUSG00000019122	1750	1411	879.434	348	359	287	5.65789	2.50026	1.35568e-41	7.73317e-40	up	yes	Ccl9	NO
ENSMUSG00000019124	161	202	370.092	545	432	584	0.419519	-1.25319	5.02396e-07	3.23128e-06	down	yes	Scrn1	NO
ENSMUSG00000019173	11770	9129	7377.82	5439	4732	4870	2.46957	1.30426	6.61709e-19	1.27269e-17	up	yes	Rab5c	NO
ENSMUSG00000019194	637	933	589.828	419	458	406	2.21952	1.15025	1.24503e-06	7.572e-06	up	yes	Scn1b	NO
ENSMUSG00000019214	123	127	75.2233	33	29	45	4.19622	2.06909	3.77962e-07	2.48851e-06	up	yes	Chtf18	NO
ENSMUSG00000019256	945	734	1955.44	3100	2495	2968	0.348718	-1.51987	1.27804e-19	2.57434e-18	down	yes	Ahr	NO
ENSMUSG00000019278	417	500	1893.49	2951	3005	3163	0.181207	-2.46429	1.3629e-44	8.58112e-43	down	yes	Dpep1	OVERLAP
ENSMUSG00000019312	133	152	414.669	558	665	674	0.270201	-1.8879	1.18625e-16	1.95321e-15	down	yes	Grb7	NO
ENSMUSG00000019326	24	44	99.3615	147	183	123	0.272465	-1.87586	7.2292e-06	3.89513e-05	down	yes	Aoc3	NO
ENSMUSG00000019368	108	88	450.583	788	589	823	0.158824	-2.6545	2.28503e-28	7.42709e-27	down	yes	Sec14l4	OVERLAP
ENSMUSG00000019437	45	37	93.3068	142	138	126	0.359851	-1.47453	5.54376e-05	0.000256226	down	yes	Tlcd1	NO
ENSMUSG00000019647	483	356	1311.22	2041	1797	2249	0.244953	-2.02942	5.69384e-30	2.00708e-28	down	yes	Sema6a	NO
ENSMUSG00000019732	29	28	78.3396	108	117	130	0.287421	-1.79876	8.35204e-06	4.4451e-05	down	yes	Calr3	NO
ENSMUSG00000019761	27	30	59.3382	76	88	88	0.406234	-1.29962	0.00357878	0.0109984	down	yes	Krt10	NO
ENSMUSG00000019762	8	25	91.625	176	160	117	0.133009	-2.9104	3.18391e-09	2.71153e-08	down	yes	Iyd	NO
ENSMUSG00000019773	268	201	150.308	80	88	88	3.25608	1.70313	5.1337e-09	4.25795e-08	up	yes	Fbxo5	NO
ENSMUSG00000019787	3	3	42.1301	28	156	36	0.0487392	-4.35877	2.11239e-06	1.23849e-05	down	yes	Trdn	NO
ENSMUSG00000019817	159	138	542.421	914	910	748	0.205926	-2.2798	5.24048e-27	1.62422e-25	down	yes	Plagl1	NO
ENSMUSG00000019820	1409	1180	3332.53	5283	4299	5330	0.309548	-1.69177	1.65174e-26	4.9806e-25	down	yes	Utrn	NO
ENSMUSG00000019832	1020	736	509.147	225	248	198	4.64102	2.21444	8.79709e-26	2.52705e-24	up	yes	Rab32	NO
ENSMUSG00000019850	3106	1496	1312.97	537	472	706	4.70683	2.23476	2.89923e-19	5.736e-18	up	yes	Tnfaip3	NO
ENSMUSG00000019856	53	32	123.983	177	156	237	0.264253	-1.92001	1.26342e-07	8.85102e-07	down	yes	Fam184a	NO
ENSMUSG00000019866	1421	821	619.217	244	260	205	5.56792	2.47714	9.18896e-27	2.80459e-25	up	yes	Crybg1	NO
ENSMUSG00000019874	37	41	19.9341	4	8	2	10.0028	3.32233	5.74612e-05	0.000264541	up	yes	Fabp7	NO
ENSMUSG00000019876	371	230	165.3	41	87	57	5.73981	2.521	9.11047e-13	1.10618e-11	up	yes	Pkib	NO
ENSMUSG00000019880	189	166	104.063	36	70	33	4.5564	2.18789	4.86392e-08	3.58694e-07	up	yes	Rspo3	NO
ENSMUSG00000019893	16	12	54.461	79	84	98	0.191093	-2.38765	1.86679e-06	1.10224e-05	down	yes	Ros1	NO
ENSMUSG00000019894	1	0	27.4425	42	59	46	0.0121259	-6.36576	3.61885e-05	0.000173632	down	yes	Slc6a15	NO
ENSMUSG00000019909	69	78	146.559	226	209	179	0.429826	-1.21818	9.9907e-05	0.000440021	down	yes	Fam162b	NO
ENSMUSG00000019942	615	586	304.07	52	83	73	10.3413	3.37035	1.85048e-38	9.23947e-37	up	yes	Cdk1	NO
ENSMUSG00000019945	15	10	55.0751	40	148	80	0.16566	-2.5937	2.94926e-05	0.000143465	down	yes	Cabcoco1	NO
ENSMUSG00000019966	2098	2019	5812.45	9386	8334	8729	0.278634	-1.84356	1.05046e-37	5.06803e-36	down	yes	Kitl	NO
ENSMUSG00000019987	641	633	310.665	76	46	32	14.7918	3.88673	8.00335e-36	3.65018e-34	up	yes	Arg1	NO
ENSMUSG00000019989	8	10	27.9674	52	47	30	0.250488	-1.99719	0.0034547	0.010676	down	yes	Enpp3	NO
ENSMUSG00000019990	218	157	400.643	664	424	631	0.387295	-1.3685	8.54944e-08	6.10038e-07	down	yes	Pde7b	NO
ENSMUSG00000019992	101	76	42.7196	3	11	7	14.9879	3.90573	1.58028e-10	1.56403e-09	up	yes	Mtfr2	NO
ENSMUSG00000020017	915	443	302.955	22	20	7	48.4828	5.5994	5.46154e-49	4.11094e-47	up	yes	Hal	NO
ENSMUSG00000020019	450	355	1740.2	2847	2700	2891	0.169827	-2.55786	2.3374e-59	2.55735e-57	down	yes	Ntn4	OVERLAP
ENSMUSG00000020023	1394	854	2505.99	3797	3462	3620	0.36475	-1.45502	6.75209e-16	1.05288e-14	down	yes	Tmcc3	NO
ENSMUSG00000020032	211	198	790.541	1250	1121	1410	0.193558	-2.36916	5.97748e-35	2.63035e-33	down	yes	Nuak1	NO
ENSMUSG00000020034	492	307	944.321	1285	1543	1328	0.339806	-1.55722	9.05375e-15	1.29021e-13	down	yes	Tcp11l2	NO
ENSMUSG00000020038	613	374	340.937	198	216	266	2.56519	1.35906	5.59278e-08	4.08532e-07	up	yes	Cry1	NO
ENSMUSG00000020042	83	82	55.2919	47	31	23	2.92072	1.54632	0.00133139	0.00458026	up	yes	Btbd11	NO
ENSMUSG00000020044	8996	4548	5010.77	4334	2817	4055	2.12009	1.08412	3.9343e-06	2.22458e-05	up	yes	Timp3	NO
ENSMUSG00000020052	0	2	13.0814	5	53	10	0.0540083	-4.21068	0.00492683	0.0145645	down	yes	Ascl1	NO
ENSMUSG00000020053	705	1771	739.605	295	331	322	4.81683	2.26809	3.50567e-05	0.000168727	up	yes	Igf1	NO
ENSMUSG00000020057	2768	3012	5775.71	7478	7698	9087	0.428586	-1.22234	3.03075e-14	4.128e-13	down	yes	Dram1	NO
ENSMUSG00000020067	1	2	10.308	3	37	12	0.104461	-3.25896	0.0196511	0.0481806	down	yes	Mypn	NO
ENSMUSG00000020069	266	257	518.315	734	703	736	0.430814	-1.21486	2.8988e-10	2.77702e-09	down	yes	Hnrnph3	NO
ENSMUSG00000020072	4	7	38.9245	61	52	84	0.100833	-3.30996	9.51014e-07	5.88037e-06	down	yes	Pbld2	NO
ENSMUSG00000020075	3000	2208	1965.39	1424	1488	1534	2.07997	1.05656	1.1485e-11	1.26486e-10	up	yes	Ddx21	NO
ENSMUSG00000020077	9411	6597	5173.34	2918	3253	2836	3.14905	1.65492	2.03501e-25	5.77123e-24	up	yes	Srgn	NO
ENSMUSG00000020080	18	16	53.7202	54	91	105	0.243342	-2.03894	9.30125e-05	0.00041183	down	yes	Hkdc1	OVERLAP
ENSMUSG00000020089	2230	1942	1102.29	344	374	266	7.56009	2.9184	1.78534e-52	1.49565e-50	up	yes	Ppa1	NO
ENSMUSG00000020096	0	2	14.3819	11	51	13	0.0487432	-4.35866	0.00186049	0.00615612	down	yes	Tbata	NO
ENSMUSG00000020097	2807	1728	1715.17	1260	1278	1385	2.04131	1.02949	2.10534e-08	1.62061e-07	up	yes	Sgpl1	NO
ENSMUSG00000020098	51	57	105.347	125	178	136	0.441906	-1.17819	0.00116034	0.00404675	down	yes	Pcbd1	NO
ENSMUSG00000020099	345	435	712.705	1151	823	931	0.484279	-1.04609	4.23627e-06	2.38322e-05	down	yes	Unc5b	NO
ENSMUSG00000020100	1923	746	776.868	400	288	408	4.24182	2.08468	8.27528e-13	1.00783e-11	up	yes	Slc29a3	NO
ENSMUSG00000020102	57	66	235.077	323	449	349	0.197142	-2.34269	7.92274e-16	1.22873e-14	down	yes	Slc16a7	NO
ENSMUSG00000020108	1773	957	848.036	377	470	533	3.48215	1.79998	1.84462e-14	2.55592e-13	up	yes	Ddit4	NO
ENSMUSG00000020116	750	771	529.313	324	378	335	2.63137	1.39581	1.90216e-12	2.25222e-11	up	yes	Pno1	NO
ENSMUSG00000020120	6692	2935	2581.28	918	913	890	6.17975	2.62755	1.31012e-28	4.3286e-27	up	yes	Plek	NO
ENSMUSG00000020121	144	161	314.947	394	446	495	0.410846	-1.28333	9.56535e-08	6.7914e-07	down	yes	Srgap1	NO
ENSMUSG00000020123	2	0	8.75679	9	26	10	0.0773651	-3.69217	0.014129	0.0364054	down	yes	Avpr1a	NO
ENSMUSG00000020135	46	44	80.0238	116	127	81	0.496345	-1.01058	0.012884	0.033637	down	yes	Apc2	NO
ENSMUSG00000020137	127	174	275.824	319	402	405	0.483537	-1.0483	0.000110356	0.000481385	down	yes	Thap2	NO
ENSMUSG00000020142	409	377	1013.22	1562	1390	1580	0.310082	-1.68928	3.73717e-23	9.35321e-22	down	yes	Slc1a4	NO
ENSMUSG00000020143	2565	1161	1142.7	673	547	604	3.5713	1.83645	1.24092e-13	1.60399e-12	up	yes	Dock2	NO
ENSMUSG00000020150	34	78	174.211	269	256	278	0.255002	-1.97142	6.54034e-08	4.73773e-07	down	yes	Gamt	NO
ENSMUSG00000020154	4405	3221	10816.3	16928	14835	17604	0.274224	-1.86657	1.72106e-34	7.41056e-33	down	yes	Ptprb	NO
ENSMUSG00000020159	69	182	780.956	1051	1871	981	0.118539	-3.07656	5.67396e-06	3.11928e-05	down	yes	Gabrp	NO
ENSMUSG00000020160	287	300	795.777	1210	1054	1330	0.293154	-1.77027	5.30039e-20	1.09407e-18	down	yes	Meis1	NO
ENSMUSG00000020169	3	5	26.4458	54	30	49	0.108406	-3.20548	6.15999e-05	0.000282296	down	yes	Best3	NO
ENSMUSG00000020175	52	52	100.067	134	195	86	0.448211	-1.15775	0.0058892	0.0170149	down	yes	Rab36	NO
ENSMUSG00000020178	533	500	377.512	279	206	321	2.29452	1.19819	5.76327e-07	3.67257e-06	up	yes	Adora2a	NO
ENSMUSG00000020181	79	28	31.2812	16	11	18	4.14132	2.05009	0.00157941	0.00533452	up	yes	Nav3	NO
ENSMUSG00000020182	16	31	156.415	259	254	274	0.108129	-3.20918	2.5315e-18	4.65861e-17	down	yes	Ddc	NO
ENSMUSG00000020183	172	193	2169.5	3541	3279	4463	0.0581765	-4.10342	2.29448e-97	6.04476e-95	down	yes	Cpm	OVERLAP
ENSMUSG00000020185	91	71	53.0818	9	28	58	3.04903	1.60835	0.00926705	0.0253581	up	yes	E2f7	NO
ENSMUSG00000020218	182	79	386.159	655	517	608	0.256903	-1.96071	5.74688e-12	6.5229e-11	down	yes	Wif1	NO
ENSMUSG00000020227	335	247	203.973	141	141	130	2.50804	1.32656	3.33998e-07	2.20922e-06	up	yes	Irak3	NO
ENSMUSG00000020230	409	629	951.445	1198	1225	1457	0.486245	-1.04025	7.53031e-06	4.04431e-05	down	yes	Prmt2	NO
ENSMUSG00000020238	1920	1970	1488.42	1249	960	1170	2.06535	1.04639	4.47432e-09	3.73893e-08	up	yes	Ncln	NO
ENSMUSG00000020251	3	12	30.0337	73	39	31	0.192159	-2.37963	0.00189468	0.00625787	down	yes	Glt8d2	NO
ENSMUSG00000020261	940	471	482.702	340	265	351	2.59059	1.37328	1.45414e-07	1.01128e-06	up	yes	Slc36a1	NO
ENSMUSG00000020263	440	320	749.4	1056	1074	1015	0.429018	-1.22089	2.48208e-11	2.64623e-10	down	yes	Appl2	NO
ENSMUSG00000020307	1451	1842	1197.27	872	808	814	2.38461	1.25375	1.05792e-10	1.06602e-09	up	yes	Cdc34	NO
ENSMUSG00000020312	6	20	43.286	87	65	49	0.236954	-2.07732	0.000945153	0.00336245	down	yes	Shc2	NO
ENSMUSG00000020315	8500	6886	23714.8	38951	32561	38219	0.249671	-2.0019	2.57378e-43	1.54288e-41	down	yes	Sptbn1	NO
ENSMUSG00000020325	217	231	163.122	114	100	130	2.33973	1.22634	2.25169e-05	0.000111289	up	yes	Fstl3	NO
ENSMUSG00000020330	166	142	83.1791	22	14	47	6.63962	2.7311	8.9054e-09	7.14073e-08	up	yes	Hmmr	NO
ENSMUSG00000020333	12	16	6.99595	1	0	3	12.7017	3.66695	0.00981997	0.0266489	up	yes	Acsl6	NO
ENSMUSG00000020334	54	20	19.047	5	9	3	7.57329	2.92092	0.000554718	0.00207755	up	yes	Slc22a4	NO
ENSMUSG00000020335	6	5	27.2278	47	33	54	0.146533	-2.7707	0.000157742	0.000667999	down	yes	Zfp354b	NO
ENSMUSG00000020340	1669	786	770.394	406	484	403	3.32419	1.733	4.50236e-12	5.17487e-11	up	yes	Cyfip2	NO
ENSMUSG00000020357	654	564	1087.37	1474	1389	1558	0.491704	-1.02414	2.87872e-10	2.76043e-09	down	yes	Flt4	NO
ENSMUSG00000020363	754	506	330.78	77	119	103	7.46454	2.90005	6.80962e-29	2.29147e-27	up	yes	Gfpt2	NO
ENSMUSG00000020395	627	269	274.548	163	126	150	3.56548	1.83409	4.27635e-09	3.59299e-08	up	yes	Itk	NO
ENSMUSG00000020399	1602	772	556.202	75	70	85	18.0943	4.17746	1.31671e-53	1.2038e-51	up	yes	Havcr2	NO
ENSMUSG00000020400	3053	1836	1533.61	869	762	899	3.40922	1.76944	7.9008e-20	1.60925e-18	up	yes	Tnip1	NO
ENSMUSG00000020407	1527	1178	860.731	451	504	485	3.34048	1.74006	1.17939e-23	3.02739e-22	up	yes	Upp1	NO
ENSMUSG00000020415	424	501	260.779	78	109	109	5.63559	2.49457	3.66891e-20	7.64402e-19	up	yes	Pttg1	NO
ENSMUSG00000020427	1521	611	3942.89	5952	6701	6151	0.197679	-2.33877	2.8808e-21	6.52358e-20	down	yes	Igfbp3	NO
ENSMUSG00000020431	2	15	35.7099	61	76	34	0.183831	-2.44355	0.00116018	0.00404675	down	yes	Adcy1	NO
ENSMUSG00000020437	1552	1339	880.748	522	353	439	3.92382	1.97226	1.12476e-22	2.75979e-21	up	yes	Myo1g	NO
ENSMUSG00000020440	2888	4277	2783.79	2255	2160	1931	2.0487	1.03471	9.51279e-07	5.88037e-06	up	yes	Arf5	NO
ENSMUSG00000020444	605	872	1686.84	2456	2365	2497	0.365916	-1.45042	1.83115e-12	2.172e-11	down	yes	Guk1	NO
ENSMUSG00000020467	207	259	1214.02	2065	1887	2039	0.140187	-2.83457	6.66032e-49	4.95736e-47	down	yes	Efemp1	OVERLAP
ENSMUSG00000020469	42	54	970.85	439	3903	778	0.0338585	-4.88434	2.35613e-05	0.000116164	down	yes	Myl7	NO
ENSMUSG00000020476	4034	3951	2868.33	1875	2043	2026	2.40732	1.26743	3.32987e-18	6.08308e-17	up	yes	Dbnl	NO
ENSMUSG00000020483	1454	1639	2888.71	3888	3975	4017	0.468532	-1.09378	8.72838e-12	9.72507e-11	down	yes	Dynll2	NO
ENSMUSG00000020486	2170	2343	5863.77	8504	8887	8851	0.309092	-1.69389	8.72681e-30	3.06541e-28	down	yes	2022-09-04	NO
ENSMUSG00000020493	248	193	115.327	18	33	49	7.86362	2.97519	1.11421e-13	1.44674e-12	up	yes	Prr11	NO
ENSMUSG00000020524	61	43	253.603	461	398	386	0.148371	-2.75272	2.55925e-23	6.43735e-22	down	yes	Gria1	NO
ENSMUSG00000020527	145	109	88.1047	48	57	70	2.58232	1.36867	0.000226959	0.000927383	up	yes	Myo19	NO
ENSMUSG00000020546	61	40	127.138	156	180	232	0.315675	-1.66349	1.79472e-06	1.06408e-05	down	yes	Stxbp4	OVERLAP
ENSMUSG00000020562	18	5	36.4469	42	95	33	0.235438	-2.08658	0.00326802	0.010184	down	yes	Efcab10	NO
ENSMUSG00000020566	49	85	609.7	919	1067	1144	0.0776275	-3.68729	7.37739e-45	4.67437e-43	down	yes	Atp6v1c2	NO
ENSMUSG00000020572	9901	4133	3772.86	1330	1358	1356	6.05378	2.59784	5.7257e-27	1.76914e-25	up	yes	Nampt	NO
ENSMUSG00000020573	685	345	329.428	183	182	209	3.15133	1.65596	9.92296e-10	8.8854e-09	up	yes	Pik3cg	NO
ENSMUSG00000020577	2183	2008	6988.83	10263	10760	11717	0.228979	-2.12671	2.47871e-53	2.23553e-51	down	yes	Tspan13	NO
ENSMUSG00000020593	180	72	271.883	395	365	415	0.375024	-1.41495	4.836e-06	2.69561e-05	down	yes	Lpin1	NO
ENSMUSG00000020599	51	30	143.582	281	193	205	0.210847	-2.24573	2.31195e-10	2.24926e-09	down	yes	Rgs9	NO
ENSMUSG00000020601	865	877	1856.39	2553	2637	2748	0.393594	-1.34522	3.26128e-18	5.97414e-17	down	yes	Trib2	NO
ENSMUSG00000020604	44	41	77.2444	86	103	127	0.481563	-1.0542	0.00870672	0.0239788	down	yes	Arsg	NO
ENSMUSG00000020607	63	91	186.999	239	258	327	0.338358	-1.56338	6.43121e-07	4.06971e-06	down	yes	Lratd1	NO
ENSMUSG00000020611	6057	2838	3224.89	2271	2071	2691	2.21542	1.14758	6.30922e-07	3.99884e-06	up	yes	Gna13	NO
ENSMUSG00000020620	100	139	320.914	497	470	476	0.299197	-1.74083	1.01902e-11	1.13034e-10	down	yes	Abca8b	NO
ENSMUSG00000020623	41	17	117.845	171	190	208	0.179371	-2.47898	1.7369e-10	1.71059e-09	down	yes	Map2k6	NO
ENSMUSG00000020629	305	275	562.975	650	949	749	0.441418	-1.17978	7.50504e-08	5.40331e-07	down	yes	Adi1	NO
ENSMUSG00000020635	309	247	183.518	101	109	121	2.99202	1.58112	4.20487e-09	3.53591e-08	up	yes	Fkbp1b	NO
ENSMUSG00000020638	2581	1888	1265.78	487	523	535	5.13538	2.36047	6.9777e-45	4.43516e-43	up	yes	Cmpk2	NO
ENSMUSG00000020641	5724	2737	1885.24	77	105	116	49.7789	5.63746	2.14452e-109	7.66743e-107	up	yes	Rsad2	NO
ENSMUSG00000020642	631	755	3220.65	5346	4696	5679	0.158937	-2.65347	1.27591e-50	9.97902e-49	down	yes	Rnf144a	NO
ENSMUSG00000020644	5925	4532	3494.84	2219	2171	2081	2.8713	1.5217	2.77076e-25	7.7916e-24	up	yes	Id2	NO
ENSMUSG00000020646	138	104	267.74	357	392	410	0.37148	-1.42864	4.09692e-09	3.45093e-08	down	yes	Mboat2	NO
ENSMUSG00000020649	813	845	415.328	88	95	74	11.573	3.53269	5.87243e-53	5.08995e-51	up	yes	Rrm2	NO
ENSMUSG00000020653	519	512	986.945	1496	1212	1386	0.451061	-1.14861	1.85407e-10	1.8215e-09	down	yes	Klf11	NO
ENSMUSG00000020668	138	116	267.763	384	327	433	0.396153	-1.33587	9.24133e-08	6.573e-07	down	yes	Kif3c	NO
ENSMUSG00000020674	1650	1470	3348.35	5037	4194	5128	0.388164	-1.36526	1.13032e-18	2.127e-17	down	yes	Pxdn	NO
ENSMUSG00000020676	90	161	85.0226	42	80	31	2.98853	1.57944	0.00114486	0.00399761	up	yes	Ccl11	NO
ENSMUSG00000020679	84	81	200.798	302	267	318	0.332941	-1.58666	5.33093e-09	4.40875e-08	down	yes	Hnf1b	NO
ENSMUSG00000020682	98	71	239.641	446	271	376	0.274558	-1.86482	3.51161e-10	3.31805e-09	down	yes	Mmp28	NO
ENSMUSG00000020684	262	409	165.046	23	35	19	15.8283	3.98443	7.96181e-26	2.29369e-24	up	yes	Rasl10b	NO
ENSMUSG00000020702	129	63	41.5554	0	0	0	610.317	9.25342	1.27669e-12	1.53065e-11	up	yes	Ccl1	NO
ENSMUSG00000020704	61	14	16.8516	1	4	0	25.7892	4.68869	3.13474e-05	0.00015175	up	yes	Asic2	NO
ENSMUSG00000020706	1257	935	835.701	522	728	667	2.03198	1.02289	2.64331e-07	1.77064e-06	up	yes	Ftsj3	NO
ENSMUSG00000020709	549	167	228.852	139	100	171	3.02714	1.59796	4.17261e-05	0.000197925	up	yes	Adap2	NO
ENSMUSG00000020720	2462	2134	1750.55	1264	1425	1291	2.06066	1.04311	6.73943e-12	7.58498e-11	up	yes	Psmd12	NO
ENSMUSG00000020732	150	114	94.6412	67	69	62	2.36965	1.24468	0.000355102	0.00139027	up	yes	Rab37	NO
ENSMUSG00000020733	2845	2068	1556.94	802	1009	780	3.36365	1.75003	9.16534e-22	2.14129e-20	up	yes	Slc9a3r1	NO
ENSMUSG00000020734	6	23	186.135	337	272	360	0.0545465	-4.19637	3.31232e-23	8.31069e-22	down	yes	Grin2c	NO
ENSMUSG00000020736	1179	1435	980.174	797	671	676	2.19817	1.1363	1.21729e-08	9.62962e-08	up	yes	Nt5c	NO
ENSMUSG00000020737	3461	3263	2177.62	1145	1400	1186	3.2247	1.68916	5.47572e-26	1.59353e-24	up	yes	Jpt1	NO
ENSMUSG00000020747	421	568	901.168	1207	1169	1295	0.487398	-1.03683	6.3409e-07	4.01637e-06	down	yes	Tmem94	NO
ENSMUSG00000020774	23	43	86.4364	115	151	120	0.31075	-1.68617	8.46505e-05	0.000377393	down	yes	Aspa	NO
ENSMUSG00000020787	14	23	45.4032	65	76	59	0.334854	-1.57839	0.00305971	0.00959181	down	yes	P2rx1	NO
ENSMUSG00000020788	1408	1170	4139.75	6213	6452	6619	0.238309	-2.06909	1.03059e-50	8.09193e-49	down	yes	Atp2a3	NO
ENSMUSG00000020799	56	86	129.484	153	257	116	0.488946	-1.03225	0.0121811	0.0320697	down	yes	Tekt1	NO
ENSMUSG00000020806	2173	1829	1397.31	933	915	937	2.56198	1.35726	3.56859e-19	7.03251e-18	up	yes	Rhbdf2	NO
ENSMUSG00000020808	126	161	78.4876	15	28	35	6.65854	2.73521	1.15315e-09	1.02615e-08	up	yes	Pimreg	NO
ENSMUSG00000020811	87	147	582.838	1031	909	920	0.148484	-2.75163	8.78531e-27	2.68549e-25	down	yes	Wscd1	NO
ENSMUSG00000020812	94	90	62.6738	24	39	56	2.77455	1.47225	0.00160086	0.00539247	up	yes	Snhg16	NO
ENSMUSG00000020814	396	587	1184.89	1799	1750	1654	0.342563	-1.54556	1.222e-12	1.46772e-11	down	yes	Mxra7	NO
ENSMUSG00000020826	599	258	299.671	214	191	215	2.41585	1.27253	2.06822e-05	0.000102958	up	yes	Nos2	NO
ENSMUSG00000020836	43	37	81.4544	90	117	138	0.414335	-1.27113	0.00147828	0.00502771	down	yes	Coro6	NO
ENSMUSG00000020838	21	23	90.2375	104	158	173	0.181682	-2.46052	8.85061e-09	7.09964e-08	down	yes	Slc6a4	NO
ENSMUSG00000020847	57	56	211.373	324	338	344	0.201042	-2.31443	3.67152e-17	6.3154e-16	down	yes	Rph3al	OVERLAP
ENSMUSG00000020848	122	31	41.057	14	11	21	5.75086	2.52378	8.58912e-05	0.000382583	up	yes	Doc2b	NO
ENSMUSG00000020869	4267	3109	2331.82	1232	1170	1461	3.39074	1.7616	5.85178e-26	1.69803e-24	up	yes	Lrrc59	NO
ENSMUSG00000020877	87	113	189.762	251	278	254	0.460717	-1.11805	0.000102683	0.000450958	down	yes	Scrn2	NO
ENSMUSG00000020884	0	0	37.6997	72	92	39	0.00323525	-8.27191	1.02776e-07	7.26105e-07	down	yes	Asgr1	NO
ENSMUSG00000020889	828	438	1744.44	2559	2727	2647	0.280613	-1.83335	6.15763e-19	1.19119e-17	down	yes	Nr1d1	NO
ENSMUSG00000020894	1174	851	1883.91	2472	2738	2563	0.462377	-1.11286	4.73698e-12	5.42585e-11	down	yes	Vamp2	NO
ENSMUSG00000020897	385	296	173.239	47	37	44	9.45887	3.24167	1.78003e-27	5.6661e-26	up	yes	Aurkb	NO
ENSMUSG00000020900	1939	1359	3991.14	6345	5032	6269	0.331321	-1.5937	1.77169e-20	3.80201e-19	down	yes	Myh10	NO
ENSMUSG00000020901	1057	735	532.922	300	227	232	4.18086	2.0638	8.73594e-21	1.91578e-19	up	yes	Pik3r5	NO
ENSMUSG00000020911	4201	7660	4167.23	2583	2789	2668	2.69596	1.4308	2.34935e-09	2.02578e-08	up	yes	Krt19	NO
ENSMUSG00000020914	1852	1515	862.39	176	246	235	9.13483	3.19138	9.38006e-60	1.03191e-57	up	yes	Top2a	NO
ENSMUSG00000020928	312	275	547.14	695	784	776	0.464914	-1.10496	6.40407e-09	5.23998e-08	down	yes	Higd1b	NO
ENSMUSG00000020941	592	415	371.913	294	276	247	2.18405	1.12701	4.66703e-07	3.0143e-06	up	yes	Map3k14	NO
ENSMUSG00000020974	89	109	72.998	41	50	65	2.29163	1.19638	0.00397493	0.0120585	up	yes	Pole2	NO
ENSMUSG00000021018	345	347	257.887	175	242	147	2.19784	1.13608	4.02277e-05	0.000191316	up	yes	Polr2h	NO
ENSMUSG00000021024	4192	3736	2999.48	2077	2440	2232	2.09843	1.06931	3.70983e-13	4.64529e-12	up	yes	Psma6	NO
ENSMUSG00000021025	5378	3470	3066.36	1888	2151	2087	2.55374	1.35261	3.47866e-15	5.13641e-14	up	yes	Nfkbia	NO
ENSMUSG00000021032	1	1	28.0002	44	40	65	0.0240186	-5.37971	5.3368e-06	2.94768e-05	down	yes	Ngb	NO
ENSMUSG00000021033	243	265	569.177	781	874	808	0.370438	-1.4327	7.54787e-13	9.21484e-12	down	yes	Gstz1	NO
ENSMUSG00000021047	109	53	143.739	179	191	217	0.485517	-1.04241	0.0019894	0.00653444	down	yes	Nova1	NO
ENSMUSG00000021048	914	870	1765.49	2442	2330	2630	0.431473	-1.21266	3.08178e-15	4.56724e-14	down	yes	Mthfd1	NO
ENSMUSG00000021055	2	2	21.415	30	34	47	0.0645268	-3.95396	5.29846e-05	0.000246139	down	yes	Esr2	NO
ENSMUSG00000021057	2449	2036	6816.68	11228	8906	11334	0.254049	-1.97682	8.26451e-36	3.76073e-34	down	yes	Akap5	NO
ENSMUSG00000021061	21	11	51.3081	86	100	53	0.235986	-2.08323	0.000131145	0.000564199	down	yes	Sptb	NO
ENSMUSG00000021066	22	10	37.287	53	53	58	0.343463	-1.54178	0.00725728	0.0204482	down	yes	Atl1	NO
ENSMUSG00000021087	93	81	227.358	330	356	334	0.304471	-1.71562	2.25535e-11	2.41997e-10	down	yes	Rtn1	NO
ENSMUSG00000021091	18095	12542	6918.36	306	477	375	46.8844	5.55104	1.02641e-178	1.46791e-175	up	yes	Serpina3n	NO
ENSMUSG00000021097	67	54	210.625	318	294	382	0.217069	-2.20377	7.00167e-15	1.00927e-13	down	yes	Clmn	OVERLAP
ENSMUSG00000021109	4885	2783	2371.56	1268	1270	1262	3.55286	1.82898	1.45512e-21	3.34878e-20	up	yes	Hif1a	NO
ENSMUSG00000021116	1956	1555	1252.94	787	862	950	2.40568	1.26644	1.70196e-14	2.36479e-13	up	yes	Eif2s1	NO
ENSMUSG00000021125	174	85	81.2984	64	32	40	3.33674	1.73844	0.000109593	0.000478368	up	yes	Arg2	NO
ENSMUSG00000021156	1191	930	2066.49	2977	2547	3117	0.436744	-1.19514	1.90539e-13	2.4408e-12	down	yes	Zmynd11	NO
ENSMUSG00000021175	168	92	90.0311	69	56	56	2.52784	1.33791	0.000514795	0.00194623	up	yes	Cdca7l	NO
ENSMUSG00000021186	489	823	2609.83	3982	4275	4236	0.191304	-2.38606	7.31176e-26	2.11555e-24	down	yes	Fbln5	NO
ENSMUSG00000021190	25454	18134	11144.2	2815	2972	2837	8.96135	3.16372	2.01671e-101	5.76836e-99	up	yes	Lgmn	NO
ENSMUSG00000021196	2701	1370	1494.79	1095	1023	1190	2.16028	1.11122	4.2166e-07	2.75e-06	up	yes	Pfkp	NO
ENSMUSG00000021198	1	0	10.5788	5	38	13	0.0317093	-4.97895	0.00548782	0.0159798	down	yes	Unc79	NO
ENSMUSG00000021203	93	76	168.532	235	232	242	0.424818	-1.23508	1.05555e-05	5.53831e-05	down	yes	Otub2	NO
ENSMUSG00000021208	24	55	19.2441	1	3	3	20.7449	4.37468	3.91099e-06	2.21265e-05	up	yes	Ifi27l2b	NO
ENSMUSG00000021209	82	34	202.11	295	284	378	0.212846	-2.23212	2.82059e-11	2.99596e-10	down	yes	Ppp4r4	OVERLAP
ENSMUSG00000021215	879	798	1690.95	2247	2698	2181	0.420446	-1.25001	9.25999e-14	1.211e-12	down	yes	Net1	NO
ENSMUSG00000021219	42	29	160.428	277	235	270	0.161327	-2.63194	3.57373e-16	5.67883e-15	down	yes	Rgs6	OVERLAP
ENSMUSG00000021234	22	34	72.453	109	115	99	0.313428	-1.6738	0.000118466	0.000513848	down	yes	Fam161b	NO
ENSMUSG00000021236	315	389	672.475	841	1058	883	0.456341	-1.13181	1.46808e-07	1.01991e-06	down	yes	Entpd5	NO
ENSMUSG00000021238	318	233	780.001	1214	1193	1150	0.275133	-1.8618	3.43906e-24	9.1322e-23	down	yes	Aldh6a1	NO
ENSMUSG00000021245	128	157	289.134	408	369	441	0.421667	-1.24582	7.09792e-07	4.4662e-06	down	yes	Mlh3	NO
ENSMUSG00000021250	992	885	628.151	410	414	330	2.90289	1.53749	3.40354e-15	5.02921e-14	up	yes	Fos	NO
ENSMUSG00000021256	55	69	171.335	350	143	282	0.288293	-1.79439	4.064e-06	2.29404e-05	down	yes	Vash1	OVERLAP
ENSMUSG00000021260	81	66	36.7862	4	15	5	10.9059	3.44703	1.50857e-07	1.04539e-06	up	yes	Hhipl1	NO
ENSMUSG00000021262	1631	1246	1064.15	790	746	799	2.19018	1.13105	8.01078e-12	8.96044e-11	up	yes	Evl	NO
ENSMUSG00000021266	17881	14586	8609.82	2659	2693	2567	7.30044	2.86798	2.03053e-100	5.64655e-98	up	yes	Wars	NO
ENSMUSG00000021278	20	27	11.6223	3	0	3	14.1772	3.8255	0.000739108	0.00268769	up	yes	Amn	NO
ENSMUSG00000021281	3271	2554	1516.53	462	363	454	8.10054	3.01802	8.75418e-67	1.1843e-64	up	yes	Tnfaip2	NO
ENSMUSG00000021294	205	167	583.506	1076	672	959	0.244768	-2.03051	1.98799e-17	3.47629e-16	down	yes	Kif26a	NO
ENSMUSG00000021298	417	250	208.66	133	91	118	3.44078	1.78274	1.58916e-09	1.39248e-08	up	yes	Gpr132	NO
ENSMUSG00000021313	21	35	124.966	90	399	117	0.167694	-2.57609	4.89712e-06	2.72361e-05	down	yes	Ryr2	OVERLAP
ENSMUSG00000021314	161	98	352.252	555	464	578	0.286886	-1.80145	3.79582e-13	4.74406e-12	down	yes	Amph	NO
ENSMUSG00000021322	304	90	95.0561	17	24	18	11.5588	3.53091	7.26275e-13	8.88301e-12	up	yes	Aoah	NO
ENSMUSG00000021340	10	19	48.5828	73	68	86	0.231875	-2.10858	9.39645e-05	0.000415678	down	yes	Gpld1	NO
ENSMUSG00000021373	22	35	78.0306	67	192	93	0.293573	-1.76821	0.000715534	0.00261288	down	yes	Cap2	NO
ENSMUSG00000021375	665	555	1456.65	2229	1928	2256	0.33916	-1.55996	1.15245e-21	2.68307e-20	down	yes	Kif13a	NO
ENSMUSG00000021376	94	104	67.5336	44	41	42	2.80196	1.48644	0.000267103	0.00107388	up	yes	Tpmt	NO
ENSMUSG00000021379	83	101	308.005	403	528	511	0.229794	-2.12158	4.90815e-16	7.71358e-15	down	yes	Id4	NO
ENSMUSG00000021384	240	189	123.742	62	45	52	4.79908	2.26276	5.56173e-12	6.3235e-11	up	yes	Susd3	NO
ENSMUSG00000021388	147	202	600.259	1106	887	822	0.223848	-2.15941	6.2946e-19	1.21534e-17	down	yes	Aspn	NO
ENSMUSG00000021390	1134	1063	4644.95	8289	6988	7160	0.175074	-2.51397	1.83049e-60	2.03612e-58	down	yes	Ogn	OVERLAP
ENSMUSG00000021403	642	898	365.013	37	33	39	25.6023	4.6782	2.79843e-59	3.04512e-57	up	yes	Serpinb9b	NO
ENSMUSG00000021408	1682	971	981.973	684	719	783	2.13936	1.09718	9.88155e-08	7.00101e-07	up	yes	Ripk1	NO
ENSMUSG00000021423	1191	911	554.623	199	182	121	7.43074	2.89351	7.51915e-34	3.14297e-32	up	yes	Ly86	NO
ENSMUSG00000021451	3169	1947	1395.6	524	516	473	5.96582	2.57672	5.16198e-41	2.91136e-39	up	yes	Sema4d	NO
ENSMUSG00000021453	1392	1949	1009.96	514	483	415	4.28448	2.09912	3.42268e-21	7.71721e-20	up	yes	Gadd45g	NO
ENSMUSG00000021461	129	123	267.801	326	438	381	0.393892	-1.34413	1.09315e-07	7.69708e-07	down	yes	Fancc	NO
ENSMUSG00000021464	269	284	158.469	63	71	59	5.14275	2.36254	1.77686e-15	2.6911e-14	up	yes	Ror2	NO
ENSMUSG00000021466	647	573	1552.52	2466	2169	2290	0.314519	-1.66878	6.65359e-26	1.9279e-24	down	yes	Ptch1	NO
ENSMUSG00000021474	718	640	482.188	327	352	306	2.4617	1.29966	2.99571e-11	3.17355e-10	up	yes	Sfxn1	NO
ENSMUSG00000021477	11172	9105	7430.87	5040	5798	5193	2.25257	1.17157	1.44231e-16	2.35354e-15	up	yes	Ctsl	NO
ENSMUSG00000021482	288	198	685.55	1039	1053	1034	0.275726	-1.85869	5.03636e-22	1.19335e-20	down	yes	Prxl2c	NO
ENSMUSG00000021485	155	165	79.1494	10	14	20	13.0802	3.70931	7.30411e-17	1.22175e-15	up	yes	Mxd3	OVERLAP
ENSMUSG00000021486	4801	5317	3833.98	2828	2963	2765	2.12691	1.08876	4.54014e-12	5.21231e-11	up	yes	Prelid1	NO
ENSMUSG00000021493	1224	1652	1043.46	742	817	599	2.41008	1.26908	1.28897e-08	1.01766e-07	up	yes	Pdlim7	NO
ENSMUSG00000021494	910	773	647.075	502	517	472	2.01256	1.00903	1.70503e-08	1.32626e-07	up	yes	Ddx41	NO
ENSMUSG00000021495	341	394	688.487	1101	706	1026	0.467028	-1.09842	3.08102e-06	1.76707e-05	down	yes	Fam193b	NO
ENSMUSG00000021565	39	4	9.01025	0	0	0	132.539	7.05027	5.13903e-05	0.000239566	up	yes	Slc6a19	NO
ENSMUSG00000021569	204	139	90.6005	27	38	19	7.22601	2.8532	4.15361e-12	4.79053e-11	up	yes	Trip13	NO
ENSMUSG00000021573	85	66	518.014	783	858	978	0.102754	-3.28273	2.27467e-47	1.58688e-45	down	yes	Tppp	OVERLAP
ENSMUSG00000021591	7287	4062	2850.58	646	716	713	9.62595	3.26693	1.01065e-61	1.18334e-59	up	yes	Glrx	NO
ENSMUSG00000021592	105	90	226.779	317	353	322	0.350705	-1.51167	3.26836e-09	2.77991e-08	down	yes	Arsk	NO
ENSMUSG00000021595	2000	1491	1318.88	903	969	1116	2.07658	1.05421	7.88655e-10	7.12565e-09	up	yes	Nsun2	NO
ENSMUSG00000021598	1057	1067	807.308	564	632	622	2.09545	1.06726	1.3501e-09	1.19135e-08	up	yes	Med10	NO
ENSMUSG00000021608	1502	1989	5688.04	8546	8197	9760	0.238402	-2.06853	1.75037e-28	5.72644e-27	down	yes	Lpcat1	NO
ENSMUSG00000021614	1691	1531	772.704	85	130	117	17.3537	4.11717	1.28201e-85	2.67379e-83	up	yes	Vcan	NO
ENSMUSG00000021622	26	11	168.462	73	693	99	0.0746338	-3.74403	0.00364104	0.0111589	down	yes	Ckmt2	NO
ENSMUSG00000021624	2140	819	675.82	76	68	71	23.9524	4.5821	3.25577e-52	2.69368e-50	up	yes	Cd180	NO
ENSMUSG00000021662	290	198	630.777	1056	787	985	0.305868	-1.70902	3.18915e-15	4.71938e-14	down	yes	Arhgef28	NO
ENSMUSG00000021665	1384	559	586.076	336	241	329	3.73958	1.90287	7.45518e-11	7.59632e-10	up	yes	Hexb	NO
ENSMUSG00000021675	38	23	18.6599	6	14	9	3.71648	1.89394	0.0145863	0.0373747	up	yes	F2rl2	NO
ENSMUSG00000021676	613	422	341.508	185	247	189	2.95274	1.56206	1.19187e-10	1.19677e-09	up	yes	Iqgap2	NO
ENSMUSG00000021684	177	130	752.503	1249	1010	1442	0.147523	-2.76098	6.40804e-37	3.01887e-35	down	yes	Pde8b	OVERLAP
ENSMUSG00000021690	366	200	752.706	1207	1081	1110	0.293325	-1.76943	1.08821e-15	1.67472e-14	down	yes	Jmy	NO
ENSMUSG00000021697	98	69	47.3293	22	23	13	5.09928	2.35029	4.43121e-06	2.48173e-05	up	yes	Depdc1b	NO
ENSMUSG00000021703	733	502	1327.85	1848	1883	1979	0.38338	-1.38315	8.87189e-16	1.37274e-14	down	yes	Serinc5	NO
ENSMUSG00000021704	107	65	278.015	408	350	542	0.234335	-2.09336	3.62967e-13	4.55061e-12	down	yes	Mtx3	NO
ENSMUSG00000021707	342	346	237.07	147	146	164	2.70021	1.43307	5.21485e-09	4.32168e-08	up	yes	Dhfr	NO
ENSMUSG00000021708	199	142	450.31	667	638	723	0.298676	-1.74334	2.15939e-16	3.48391e-15	down	yes	Rasgrf2	NO
ENSMUSG00000021714	39	29	19.7235	6	10	10	4.65135	2.21765	0.00280149	0.00885283	up	yes	Cenpk	NO
ENSMUSG00000021719	20	21	62.0799	93	96	97	0.256915	-1.96064	1.41267e-05	7.25058e-05	down	yes	Rgs7bp	NO
ENSMUSG00000021720	149	57	70.3673	47	35	59	2.55004	1.35052	0.00452091	0.0134559	up	yes	Rnf180	NO
ENSMUSG00000021725	511	291	295.652	234	221	199	2.15957	1.11075	1.97282e-05	9.88484e-05	up	yes	Parp8	NO
ENSMUSG00000021745	1115	1002	1945.1	3046	2211	2717	0.474173	-1.07652	1.44319e-09	1.26791e-08	down	yes	Ptprg	NO
ENSMUSG00000021747	16	18	45.3655	69	69	66	0.299088	-1.74136	0.000723827	0.00263835	down	yes	4930452B06Rik	NO
ENSMUSG00000021750	443	211	200.59	93	141	85	3.59079	1.8443	6.80849e-08	4.92306e-07	up	yes	Fam107a	NO
ENSMUSG00000021758	67	32	27.1417	7	10	14	5.61168	2.48843	0.000241391	0.00097968	up	yes	Ddx4	NO
ENSMUSG00000021765	1870	2292	969.061	58	86	78	33.8513	5.08114	2.6563e-108	9.01433e-106	up	yes	Fst	NO
ENSMUSG00000021768	13	7	4.71165	1	0	1	17.6066	4.13805	0.0176481	0.04396	up	yes	Dusp13	NO
ENSMUSG00000021775	741	470	1315.35	1788	2169	1714	0.377368	-1.40596	1.07694e-12	1.29816e-11	down	yes	Nr1d2	NO
ENSMUSG00000021779	107	46	206.312	316	332	287	0.286894	-1.80141	1.90085e-08	1.47115e-07	down	yes	Thrb	NO
ENSMUSG00000021789	3673	5802	28605.1	42076	47074	53874	0.120642	-3.0512	2.66132e-45	1.70785e-43	down	yes	Sftpa1	NO
ENSMUSG00000021795	2732	5377	7942.84	9759	11043	12191	0.450482	-1.15046	5.45966e-06	3.0089e-05	down	yes	Sftpd	NO
ENSMUSG00000021798	25	24	160.666	111	552	145	0.108475	-3.20457	0.000586323	0.00218529	down	yes	Ldb3	OVERLAP
ENSMUSG00000021822	2164	1632	1254.72	808	715	753	2.96252	1.56683	5.58594e-21	1.24269e-19	up	yes	Plau	NO
ENSMUSG00000021830	397	313	706.844	917	959	1099	0.425043	-1.23432	3.05014e-11	3.2278e-10	down	yes	Txndc16	NO
ENSMUSG00000021835	458	610	1207.3	1822	1564	1842	0.369397	-1.43675	2.10842e-12	2.48761e-11	down	yes	Bmp4	NO
ENSMUSG00000021838	295	280	642.629	981	855	946	0.369756	-1.43535	2.23153e-14	3.07289e-13	down	yes	Samd4	NO
ENSMUSG00000021868	298	329	236.276	161	213	149	2.15427	1.1072	4.64661e-05	0.00021834	up	yes	Ppif	NO
ENSMUSG00000021876	1258	988	2355.93	3284	3229	3542	0.397532	-1.33086	4.03837e-19	7.92708e-18	down	yes	Rnase4	NO
ENSMUSG00000021879	41	41	106.796	128	231	119	0.307049	-1.70346	3.51555e-05	0.000169122	down	yes	Dnah12	NO
ENSMUSG00000021880	506	239	247.392	177	175	113	2.80268	1.48681	4.19176e-06	2.3595e-05	up	yes	Rnase6	NO
ENSMUSG00000021886	711	403	279.293	66	78	56	9.80456	3.29345	1.62449e-30	5.97895e-29	up	yes	Gpr65	NO
ENSMUSG00000021904	2486	2168	5646.38	8415	7929	8595	0.333122	-1.58588	1.09697e-31	4.2565e-30	down	yes	Sema3g	NO
ENSMUSG00000021922	148	89	604.053	866	1020	1098	0.14062	-2.83013	1.402e-35	6.30805e-34	down	yes	Itih4	OVERLAP
ENSMUSG00000021932	424	300	251.263	128	192	181	2.56517	1.35905	4.19579e-07	2.73731e-06	up	yes	Rnaseh2b	NO
ENSMUSG00000021939	51892	32409	23321.3	8037	9818	8792	5.58656	2.48196	5.94624e-46	3.87803e-44	up	yes	Ctsb	NO
ENSMUSG00000021940	0	0	4.07271	8	5	9	0.0299403	-5.06177	0.0161151	0.0407292	down	yes	Ptpn20	NO
ENSMUSG00000021943	18	96	209.668	243	471	275	0.215651	-2.21323	0.0164425	0.041426	down	yes	Gdf10	NO
ENSMUSG00000021959	979	877	1727.45	2175	2315	2628	0.466118	-1.10123	3.19292e-12	3.71678e-11	down	yes	Lats2	NO
ENSMUSG00000021965	130	121	61.9455	12	12	11	12.8234	3.68071	6.99339e-15	1.0088e-13	up	yes	Ska3	NO
ENSMUSG00000021982	466	361	778.551	1001	1094	1128	0.456614	-1.13095	2.02689e-10	1.98544e-09	down	yes	Cdadc1	NO
ENSMUSG00000021990	2002	1163	1197.19	951	958	834	2.03215	1.02301	5.19777e-07	3.33878e-06	up	yes	Spata13	NO
ENSMUSG00000021996	3883	3339	2600.64	1637	2039	1771	2.36568	1.24225	2.24064e-15	3.35794e-14	up	yes	Esd	NO
ENSMUSG00000021998	16081	9865	8795.12	5200	5929	5823	2.70177	1.43391	1.77367e-16	2.87784e-15	up	yes	Lcp1	NO
ENSMUSG00000022009	514	360	325.034	209	269	244	2.14705	1.10235	2.79065e-06	1.60975e-05	up	yes	Nufip1	NO
ENSMUSG00000022010	2111	2298	4873.17	6094	8362	6560	0.377144	-1.40681	7.04308e-15	1.01378e-13	down	yes	Tsc22d1	NO
ENSMUSG00000022014	992	737	450.084	98	147	138	8.02317	3.00417	7.73672e-38	3.75982e-36	up	yes	Epsti1	NO
ENSMUSG00000022015	32	37	16.8269	0	3	5	15.5841	3.962	5.16147e-05	0.000240388	up	yes	Tnfsf11	NO
ENSMUSG00000022018	2526	3260	2121.14	1566	1688	1215	2.33799	1.22527	4.49597e-09	3.75233e-08	up	yes	Rgcc	NO
ENSMUSG00000022019	446	388	777.849	961	1084	1163	0.464296	-1.10688	6.80375e-10	6.20896e-09	down	yes	Tdrd3	NO
ENSMUSG00000022021	201	140	87.3574	19	9	41	8.78746	3.13545	4.0613e-10	3.81941e-09	up	yes	Diaph3	NO
ENSMUSG00000022033	154	236	101.232	6	33	35	9.60519	3.26381	4.82803e-10	4.49404e-09	up	yes	Pbk	NO
ENSMUSG00000022034	154	134	73.1155	15	17	20	9.89135	3.30617	9.31014e-15	1.32486e-13	up	yes	Esco2	NO
ENSMUSG00000022035	1225	956	790.194	584	589	505	2.31055	1.20823	2.79174e-11	2.96689e-10	up	yes	Ccdc25	NO
ENSMUSG00000022037	2448	4550	2708.87	1596	2542	1953	2.10153	1.07144	0.0200789	0.0490867	up	yes	Clu	NO
ENSMUSG00000022040	10	23	51.6595	56	137	45	0.252958	-1.98303	0.00177408	0.00590731	down	yes	Ephx2	NO
ENSMUSG00000022048	1692	2186	4449.29	6096	7458	5777	0.362471	-1.46406	5.26367e-14	7.0166e-13	down	yes	Dpysl2	NO
ENSMUSG00000022051	1825	1625	3359.15	4702	4585	4735	0.439452	-1.18622	7.03253e-18	1.25495e-16	down	yes	Bnip3l	NO
ENSMUSG00000022056	0	0	7.62755	22	12	7	0.0159934	-5.96638	0.00134447	0.0046197	down	yes	Adam7	NO
ENSMUSG00000022057	25	16	54.3849	72	111	62	0.296351	-1.75462	0.000602953	0.00224309	down	yes	Adamdec1	NO
ENSMUSG00000022089	1436	1036	924.2	710	706	648	2.12424	1.08695	9.59732e-10	8.61693e-09	up	yes	Bin3	NO
ENSMUSG00000022092	509	361	316.144	237	211	230	2.27596	1.18648	2.04237e-07	1.38948e-06	up	yes	Ppp3cc	NO
ENSMUSG00000022094	2390	1378	959.771	287	204	265	8.77887	3.13403	3.41813e-43	2.03684e-41	up	yes	Slc39a14	NO
ENSMUSG00000022096	51	105	178.25	238	304	229	0.369367	-1.43687	6.4641e-05	0.000294887	down	yes	Hr	NO
ENSMUSG00000022097	8262	37068	223581	329427	404406	417296	0.0736326	-3.76351	2.98976e-07	1.98808e-06	down	yes	Sftpc	NO
ENSMUSG00000022099	180	224	465.038	692	675	656	0.359877	-1.47442	2.66688e-11	2.83721e-10	down	yes	Dmtn	NO
ENSMUSG00000022102	1121	987	608.259	306	230	237	4.86514	2.28248	7.25878e-29	2.43851e-27	up	yes	Dok2	NO
ENSMUSG00000022122	317	317	2433.24	4112	3901	4365	0.0917798	-3.44568	2.32293e-104	7.26714e-102	down	yes	Ednrb	OVERLAP
ENSMUSG00000022126	1855	662	543.484	10	2	7	229.929	7.84504	1.31693e-20	2.86915e-19	up	yes	Acod1	NO
ENSMUSG00000022132	42	89	210.554	257	433	286	0.245157	-2.02822	5.24145e-08	3.84275e-07	down	yes	Cldn10	NO
ENSMUSG00000022148	1473	600	536.278	194	147	144	7.44644	2.89655	1.62328e-22	3.94434e-21	up	yes	Fyb	NO
ENSMUSG00000022150	2958	1659	1515.6	832	911	1023	2.94006	1.55585	4.30901e-14	5.78251e-13	up	yes	Dab2	NO
ENSMUSG00000022157	0	2	8.05613	13	10	18	0.0897053	-3.47866	0.0192458	0.0473215	down	yes	Mcpt8	NO
ENSMUSG00000022180	1231	704	460.677	65	87	63	15.8485	3.98627	5.11905e-52	4.20056e-50	up	yes	Slc7a8	NO
ENSMUSG00000022181	278	144	474.896	585	730	756	0.358732	-1.47902	4.6757e-09	3.8926e-08	down	yes	C6	NO
ENSMUSG00000022193	707	847	601.984	413	554	413	2.02967	1.02124	5.89053e-06	3.22682e-05	up	yes	Psmb5	NO
ENSMUSG00000022197	2365	1291	6744.17	11340	9145	11637	0.200224	-2.32032	2.0664e-30	7.5499e-29	down	yes	Pdzd2	OVERLAP
ENSMUSG00000022199	55	78	163.501	261	184	277	0.333103	-1.58596	2.41151e-06	1.39871e-05	down	yes	Slc22a17	NO
ENSMUSG00000022206	310	176	1006.42	1476	1597	1792	0.176355	-2.50345	1.53981e-32	6.16899e-31	down	yes	Npr3	NO
ENSMUSG00000022216	8014	8215	5199.45	2809	3129	2707	3.36764	1.75174	8.96974e-31	3.35686e-29	up	yes	Psme1	NO
ENSMUSG00000022218	429	548	236.262	36	20	42	18.0233	4.17179	1.32978e-36	6.20624e-35	up	yes	Tgm1	NO
ENSMUSG00000022221	1057	600	448.38	129	168	179	6.1364	2.61739	3.02844e-25	8.49236e-24	up	yes	Ripk3	NO
ENSMUSG00000022226	10	12	4.90175	0	0	0	71.8635	6.16719	0.00133937	0.00460454	up	yes	Mcpt2	NO
ENSMUSG00000022227	24	40	14.4089	0	0	0	211.115	7.72189	2.01398e-07	1.37156e-06	up	yes	Mcpt1	NO
ENSMUSG00000022228	388	344	745.247	1058	1012	1081	0.414879	-1.26924	3.21739e-13	4.05403e-12	down	yes	Zscan26	NO
ENSMUSG00000022231	1407	637	750.708	579	542	548	2.14191	1.0989	1.26054e-05	6.52329e-05	up	yes	Sema5a	NO
ENSMUSG00000022235	87	104	189.002	248	313	229	0.434972	-1.20101	5.37773e-05	0.000249416	down	yes	Cmbl	NO
ENSMUSG00000022240	62	70	129.409	192	162	186	0.439159	-1.18719	0.000231669	0.000944701	down	yes	Ctnnd2	NO
ENSMUSG00000022261	940	908	2047.82	2720	3077	3052	0.374045	-1.41872	2.54265e-20	5.38718e-19	down	yes	Sdc2	NO
ENSMUSG00000022262	91	84	239.79	321	524	239	0.288216	-1.79478	1.29168e-07	9.04265e-07	down	yes	Dnah5	NO
ENSMUSG00000022286	126	125	223.722	260	333	315	0.495361	-1.01345	0.000109123	0.000476777	down	yes	Grhl2	NO
ENSMUSG00000022292	294	242	582.647	991	663	853	0.380829	-1.39278	4.4652e-10	4.17767e-09	down	yes	Rrm2b	NO
ENSMUSG00000022297	90	74	153.56	254	146	234	0.460971	-1.11725	0.000874901	0.00313424	down	yes	Fzd6	NO
ENSMUSG00000022307	1287	927	1950.56	2809	2520	2578	0.496678	-1.00962	5.90791e-10	5.43854e-09	down	yes	Oxr1	NO
ENSMUSG00000022309	742	638	1751.02	2756	2629	2420	0.315291	-1.66524	3.70518e-26	1.08936e-24	down	yes	Angpt1	NO
ENSMUSG00000022322	213	158	88.5841	15	9	15	16.8987	4.07884	2.82154e-21	6.40508e-20	up	yes	Shcbp1	NO
ENSMUSG00000022323	62	65	174.697	227	306	258	0.287915	-1.79629	2.53366e-09	2.17627e-08	down	yes	Rida	NO
ENSMUSG00000022325	113	163	105.759	77	77	83	2.11021	1.07739	0.00272195	0.00864237	up	yes	Pop1	NO
ENSMUSG00000022340	21	22	74.0278	126	104	118	0.221351	-2.17559	3.86034e-07	2.53831e-06	down	yes	Sybu	NO
ENSMUSG00000022346	1397	1141	640.58	176	158	109	10.1894	3.349	3.83088e-49	2.90538e-47	up	yes	Myc	NO
ENSMUSG00000022353	728	589	1310.22	1776	1864	1869	0.425819	-1.23169	3.98356e-15	5.85171e-14	down	yes	Mtss1	NO
ENSMUSG00000022367	51	94	35.899	4	10	3	15.5574	3.95953	1.74227e-08	1.35366e-07	up	yes	Has2	NO
ENSMUSG00000022372	3509	1262	1251.83	380	466	385	6.73327	2.75131	5.73702e-22	1.35296e-20	up	yes	Sla	NO
ENSMUSG00000022376	444	198	785.15	1132	1047	1313	0.322068	-1.63456	1.35692e-10	1.35502e-09	down	yes	Adcy8	NO
ENSMUSG00000022378	5689	3734	2646.85	1047	1106	1023	5.24644	2.39134	6.93427e-45	4.42159e-43	up	yes	Fam49b	NO
ENSMUSG00000022382	107	153	80.478	34	44	42	3.92688	1.97338	1.41171e-06	8.51108e-06	up	yes	Wnt7b	NO
ENSMUSG00000022385	189	228	106.205	10	23	39	10.4781	3.38931	1.13769e-13	1.47627e-12	up	yes	Gtse1	NO
ENSMUSG00000022391	1579	1590	1195.38	826	962	875	2.13394	1.09352	7.41452e-11	7.55874e-10	up	yes	Rangap1	NO
ENSMUSG00000022408	108	65	46.0495	22	14	9	6.77099	2.75937	6.26633e-07	3.97291e-06	up	yes	Fam83f	NO
ENSMUSG00000022416	17	8	32.1259	73	24	47	0.305088	-1.7127	0.0133781	0.0347547	down	yes	Cacna1i	NO
ENSMUSG00000022419	374	235	621.833	843	809	989	0.408027	-1.29327	1.17158e-09	1.04209e-08	down	yes	Deptor	NO
ENSMUSG00000022422	31	52	21.1136	8	4	1	11.5817	3.53377	4.36716e-05	0.000206371	up	yes	Dscc1	NO
ENSMUSG00000022425	572	381	1086.77	1616	1413	1714	0.355918	-1.49038	2.68181e-15	3.99519e-14	down	yes	Enpp2	NO
ENSMUSG00000022435	0	1	14.1296	19	33	23	0.0239763	-5.38224	0.00103198	0.003639	down	yes	Upk3a	NO
ENSMUSG00000022436	299	284	188.739	110	101	112	3.23029	1.69166	1.62091e-10	1.60266e-09	up	yes	Sh3bp1	NO
ENSMUSG00000022439	1342	851	625.178	267	236	289	4.89479	2.29125	5.34659e-27	1.65455e-25	up	yes	Parvg	NO
ENSMUSG00000022440	762	1046	600.931	335	358	367	3.08914	1.62721	5.34048e-13	6.60044e-12	up	yes	C1qtnf6	NO
ENSMUSG00000022441	8	10	35.3066	36	79	54	0.191623	-2.38366	0.000268268	0.00107835	down	yes	Efcab6	NO
ENSMUSG00000022456	114	59	62.7533	51	53	32	2.23313	1.15907	0.0125941	0.0330223	up	yes	2022-09-03	NO
ENSMUSG00000022464	61	65	115.712	187	151	135	0.477421	-1.06667	0.00199893	0.00656216	down	yes	Slc38a4	NO
ENSMUSG00000022468	54	76	252.433	460	329	416	0.194736	-2.36041	1.92696e-15	2.90305e-14	down	yes	Endou	NO
ENSMUSG00000022479	296	111	133.934	74	98	79	2.82435	1.49792	0.000117225	0.000508908	up	yes	Vdr	NO
ENSMUSG00000022488	3848	1781	1563.63	610	657	607	5.25545	2.39381	1.93625e-24	5.2107e-23	up	yes	Nckap1l	NO
ENSMUSG00000022489	505	301	258.568	173	128	147	3.17276	1.66574	1.12181e-09	9.99148e-09	up	yes	Pde1b	NO
ENSMUSG00000022490	23	19	43.3347	48	81	55	0.406911	-1.29721	0.0152455	0.0388354	down	yes	Ppp1r1a	NO
ENSMUSG00000022494	0	1	8.21368	13	20	10	0.0419083	-4.57662	0.00986226	0.0267383	down	yes	Shisa9	NO
ENSMUSG00000022500	5326	4044	2828.38	1325	1372	1471	3.99605	1.99858	9.55315e-41	5.28379e-39	up	yes	Litaf	NO
ENSMUSG00000022501	44	23	14.5309	0	0	0	213.411	7.73749	1.6484e-07	1.13456e-06	up	yes	Prm1	NO
ENSMUSG00000022503	427	330	249.973	168	120	164	2.97857	1.57462	1.20046e-09	1.06497e-08	up	yes	Nubp1	NO
ENSMUSG00000022504	1289	956	636.673	274	240	265	5.11746	2.35543	1.38433e-34	5.98642e-33	up	yes	Ciita	NO
ENSMUSG00000022505	15075	15800	27957.1	39001	35193	39746	0.486659	-1.03902	1.05863e-12	1.27917e-11	down	yes	Emp2	NO
ENSMUSG00000022523	1	9	38.1173	29	127	37	0.0957128	-3.38514	9.58133e-05	0.000423295	down	yes	Fgf12	NO
ENSMUSG00000022534	381	104	113.195	25	14	14	15.783	3.9803	2.76576e-15	4.11412e-14	up	yes	Mefv	NO
ENSMUSG00000022537	308	243	555.545	876	690	778	0.418248	-1.25757	7.72216e-10	6.99291e-09	down	yes	Tmem44	NO
ENSMUSG00000022546	65	88	304.489	509	492	457	0.189156	-2.40235	7.65447e-20	1.56067e-18	down	yes	Gpt	NO
ENSMUSG00000022548	2520	1463	969.022	72	328	153	12.6964	3.66635	3.70215e-06	2.10342e-05	up	yes	Apod	NO
ENSMUSG00000022557	1019	903	736.216	563	505	618	2.03661	1.02617	1.13779e-08	9.02922e-08	up	yes	Bop1	NO
ENSMUSG00000022564	4474	2854	2528.24	1620	1812	1581	2.58249	1.36877	1.27191e-14	1.79214e-13	up	yes	Grina	NO
ENSMUSG00000022570	791	715	548.546	449	323	394	2.30719	1.20614	7.22062e-09	5.87449e-08	up	yes	Tsta3	NO
ENSMUSG00000022575	2361	1967	1376.34	757	772	757	3.37421	1.75455	2.12511e-30	7.73618e-29	up	yes	Gsdmd	NO
ENSMUSG00000022584	1357	1029	592.194	150	86	134	11.4573	3.51819	2.193e-48	1.60249e-46	up	yes	Ly6c2	NO
ENSMUSG00000022586	562	279	185.267	7	6	4	86.7447	6.4387	1.34438e-41	7.69062e-40	up	yes	Ly6i	NO
ENSMUSG00000022587	31684	30437	21203.8	12038	14657	13601	2.76124	1.46531	5.10884e-24	1.33886e-22	up	yes	Ly6e	NO
ENSMUSG00000022595	18	24	158.678	174	459	172	0.0939374	-3.41216	8.37053e-13	1.01881e-11	down	yes	Lypd2	NO
ENSMUSG00000022602	44	38	22.5369	14	5	5	6.08071	2.60424	0.000562636	0.00210327	up	yes	Arc	NO
ENSMUSG00000022615	14	11	52.3967	86	91	76	0.175957	-2.50671	1.15142e-06	7.03501e-06	down	yes	Tymp	NO
ENSMUSG00000022629	90	138	251.557	358	451	271	0.38235	-1.38703	1.3032e-05	6.72492e-05	down	yes	Kif21a	NO
ENSMUSG00000022636	2767	2574	5022.44	7035	6538	7167	0.460645	-1.11827	6.26823e-16	9.79722e-15	down	yes	Alcam	NO
ENSMUSG00000022650	29	64	21.1102	0	0	0	309.196	8.27238	5.20256e-09	4.31328e-08	up	yes	Retnlb	NO
ENSMUSG00000022656	738	848	2366.39	3567	3568	3734	0.262694	-1.92855	3.23037e-31	1.23668e-29	down	yes	Nectin3	NO
ENSMUSG00000022657	212	126	111.419	78	61	65	2.92252	1.54721	1.03394e-05	5.42969e-05	up	yes	Cd96	NO
ENSMUSG00000022659	51	38	25.4576	9	16	7	4.93645	2.30347	0.000738692	0.00268666	up	yes	Gcsam	NO
ENSMUSG00000022667	315	234	170.664	108	81	82	3.59552	1.8462	3.02531e-10	2.88992e-09	up	yes	Cd200r1	NO
ENSMUSG00000022673	1211	1008	853.496	620	713	637	2.00751	1.00541	5.11782e-09	4.24654e-08	up	yes	Mcm4	NO
ENSMUSG00000022676	102	110	244.516	332	365	369	0.356996	-1.48602	4.31605e-09	3.62179e-08	down	yes	Snai2	NO
ENSMUSG00000022679	130	92	247.306	369	363	340	0.36758	-1.44387	1.06822e-08	8.5075e-08	down	yes	Mpv17l	NO
ENSMUSG00000022701	65	63	138.856	210	219	167	0.384015	-1.38076	1.57334e-05	8.02994e-05	down	yes	Ccdc191	NO
ENSMUSG00000022708	683	656	1475.64	2230	1999	2136	0.376524	-1.40919	9.01187e-19	1.71354e-17	down	yes	Zbtb20	NO
ENSMUSG00000022723	339	241	550.842	861	570	857	0.449862	-1.15244	1.24195e-06	7.55584e-06	down	yes	Crybg3	OVERLAP
ENSMUSG00000022747	495	436	1270.8	1838	1860	2055	0.289053	-1.79059	8.03777e-29	2.68668e-27	down	yes	St3gal6	NO
ENSMUSG00000022756	52	47	120.956	177	171	187	0.330644	-1.59665	1.07875e-06	6.62132e-06	down	yes	Slc7a4	NO
ENSMUSG00000022758	27	42	101.837	133	186	147	0.267886	-1.90031	1.62393e-06	9.68553e-06	down	yes	P2rx6	NO
ENSMUSG00000022759	8	10	48.1243	70	97	71	0.135795	-2.8805	4.47403e-07	2.90088e-06	down	yes	Lrrc74b	NO
ENSMUSG00000022763	7	8	29.789	39	45	59	0.188463	-2.40765	0.000352192	0.00138104	down	yes	Aifm3	NO
ENSMUSG00000022769	914	1153	599.173	238	273	233	5.01633	2.32663	3.47896e-26	1.02586e-24	up	yes	Sdf2l1	NO
ENSMUSG00000022773	17	14	54.0433	93	63	99	0.21685	-2.20523	1.51649e-05	7.75165e-05	down	yes	Ypel1	NO
ENSMUSG00000022783	67	50	109.448	102	237	113	0.459843	-1.12079	0.00909653	0.0249619	down	yes	Spag6l	NO
ENSMUSG00000022793	461	424	957.881	1281	1493	1341	0.384477	-1.37903	1.38904e-15	2.11977e-14	down	yes	B4galt4	NO
ENSMUSG00000022797	539	556	1058.72	1394	1559	1451	0.446028	-1.16479	1.13001e-11	1.24588e-10	down	yes	Tfrc	NO
ENSMUSG00000022814	522	417	351.166	235	244	303	2.13947	1.09725	8.82397e-07	5.48676e-06	up	yes	Umps	NO
ENSMUSG00000022816	4334	6166	3886.44	2674	2990	2614	2.29975	1.20148	2.0508e-09	1.77885e-08	up	yes	Fstl1	NO
ENSMUSG00000022831	6716	3689	2721.33	724	889	878	7.35021	2.87779	9.08266e-45	5.73669e-43	up	yes	Hcls1	NO
ENSMUSG00000022836	2307	2187	4028.97	5531	5622	5225	0.490928	-1.02642	4.1122e-13	5.1235e-12	down	yes	Mylk	NO
ENSMUSG00000022840	88	141	221.663	232	445	241	0.45294	-1.14261	0.00153034	0.00518626	down	yes	Adcy5	NO
ENSMUSG00000022860	15	19	7.77171	0	0	1	57.1105	5.83568	0.000419022	0.00161278	up	yes	Chodl	NO
ENSMUSG00000022861	4	2	12.2435	17	28	14	0.17959	-2.47722	0.0182547	0.0452793	down	yes	Dgkg	NO
ENSMUSG00000022876	726	483	361.861	169	191	167	4.06014	2.02153	2.0015e-18	3.71399e-17	up	yes	Samsn1	NO
ENSMUSG00000022881	233	175	138.941	81	86	100	2.71724	1.44214	1.85644e-06	1.0971e-05	up	yes	Rfc4	NO
ENSMUSG00000022884	2424	2796	5974.04	8149	9356	8469	0.361962	-1.46609	4.39165e-19	8.60368e-18	down	yes	Eif4a2	NO
ENSMUSG00000022894	89	155	260.908	318	466	327	0.399585	-1.32343	3.70008e-05	0.000177189	down	yes	Adamts5	NO
ENSMUSG00000022899	85	122	272.275	364	412	444	0.307004	-1.70367	5.64825e-10	5.22111e-09	down	yes	Slc15a2	NO
ENSMUSG00000022901	963	380	318.898	50	56	56	14.4509	3.85309	8.97877e-32	3.49753e-30	up	yes	Cd86	NO
ENSMUSG00000022902	64	30	21.4347	4	0	2	27.4258	4.77746	6.12854e-07	3.89294e-06	up	yes	Stfa2	NO
ENSMUSG00000022906	5369	2985	2285.92	898	784	858	5.78594	2.53255	1.52598e-36	7.0889e-35	up	yes	Parp9	NO
ENSMUSG00000022941	341	710	1424.22	2257	2146	1995	0.300877	-1.73276	1.75144e-10	1.72321e-09	down	yes	Ripply3	NO
ENSMUSG00000022945	376	311	205.647	94	94	106	4.16573	2.05857	1.74228e-15	2.64272e-14	up	yes	Chaf1b	NO
ENSMUSG00000022949	211	168	363.516	403	676	433	0.44614	-1.16443	1.72543e-05	8.75259e-05	down	yes	Clic6	NO
ENSMUSG00000022952	1032	741	670.819	529	487	508	2.0638	1.0453	2.32307e-08	1.778e-07	up	yes	Runx1	NO
ENSMUSG00000022964	1244	991	2261.7	3225	3114	3216	0.41634	-1.26417	7.09133e-18	1.26432e-16	down	yes	Tmem50b	NO
ENSMUSG00000022987	104	75	250.898	405	306	432	0.278332	-1.84512	1.76598e-11	1.91127e-10	down	yes	Zfp641	NO
ENSMUSG00000022996	15	20	265.048	505	347	537	0.0452649	-4.46546	7.02623e-35	3.07832e-33	down	yes	Wnt10b	NO
ENSMUSG00000023007	155	228	445.161	715	538	686	0.35785	-1.48257	1.00056e-08	7.98769e-08	down	yes	Prpf40b	NO
ENSMUSG00000023011	9	16	387.165	722	637	700	0.0217948	-5.51987	1.66024e-53	1.51097e-51	down	yes	Faim2	OVERLAP
ENSMUSG00000023015	871	687	426.777	157	118	181	6.08326	2.60485	4.8628e-29	1.65022e-27	up	yes	Racgap1	NO
ENSMUSG00000023019	111	159	261.281	321	396	367	0.450843	-1.1493	3.32829e-05	0.000160537	down	yes	Gpd1	NO
ENSMUSG00000023031	101	79	51.9336	17	22	28	4.78607	2.25884	2.3589e-06	1.37062e-05	up	yes	Cela1	NO
ENSMUSG00000023032	119	120	90.9441	67	75	63	2.08917	1.06293	0.00279629	0.00883917	up	yes	Slc4a8	NO
ENSMUSG00000023039	9257	17536	9921.48	6537	6901	7438	2.34923	1.23219	4.07778e-07	2.66553e-06	up	yes	Krt7	NO
ENSMUSG00000023043	7702	8627	4528.3	1404	1876	1569	6.06117	2.5996	1.42726e-48	1.05061e-46	up	yes	Krt18	NO
ENSMUSG00000023044	208	207	612.605	958	920	932	0.264489	-1.91872	7.2134e-24	1.87081e-22	down	yes	Csad	NO
ENSMUSG00000023045	185	122	71.6891	9	3	13	21.7576	4.44345	2.72434e-17	4.73085e-16	up	yes	Soat2	NO
ENSMUSG00000023046	291	546	1702.6	3258	2383	2520	0.187169	-2.41758	4.65922e-20	9.64705e-19	down	yes	Igfbp6	NO
ENSMUSG00000023047	20	31	76.2651	109	113	128	0.263551	-1.92384	7.871e-06	4.20585e-05	down	yes	Amhr2	NO
ENSMUSG00000023055	983	644	2140.28	3063	3313	3259	0.298848	-1.74251	1.97553e-24	5.30928e-23	down	yes	Calcoco1	NO
ENSMUSG00000023064	139	249	133.558	55	147	46	2.85172	1.51183	0.00165301	0.00554753	up	yes	Sncg	NO
ENSMUSG00000023067	5815	4925	2979.9	892	1262	1164	5.77599	2.53007	6.53286e-48	4.62194e-46	up	yes	Cdkn1a	NO
ENSMUSG00000023078	3428	2894	1419.89	38	52	59	75.7065	6.24235	2.26649e-198	4.12543e-195	up	yes	Cxcl13	OVERLAP
ENSMUSG00000023084	23	21	59.4513	89	118	61	0.29294	-1.77132	0.000336218	0.00132359	down	yes	Lrrc71	NO
ENSMUSG00000023087	818	748	419.586	139	137	122	7.03056	2.81364	1.43995e-40	7.89881e-39	up	yes	Noct	NO
ENSMUSG00000023092	4553	4811	12074.5	19370	17288	17273	0.311718	-1.68169	7.77483e-29	2.6075e-27	down	yes	Fhl1	NO
ENSMUSG00000023094	62	98	220.283	304	358	333	0.291443	-1.77871	3.41881e-09	2.90417e-08	down	yes	Msrb2	NO
ENSMUSG00000023122	0	0	5.01685	11	11	5	0.0243141	-5.36207	0.00765973	0.0214194	down	yes	Sult1c2	NO
ENSMUSG00000023132	4738	3254	2074.17	612	606	540	8.04795	3.00862	2.05985e-68	2.88408e-66	up	yes	Gzma	NO
ENSMUSG00000023150	920	932	1767.91	2421	2258	2651	0.453241	-1.14165	1.42601e-12	1.70457e-11	down	yes	Ivns1abp	NO
ENSMUSG00000023206	1091	511	447.125	201	162	181	5.1553	2.36606	4.67258e-18	8.44355e-17	up	yes	Il15ra	NO
ENSMUSG00000023224	24782	21322	14314.5	7006	7937	7482	3.66843	1.87516	3.00541e-44	1.88045e-42	up	yes	Serping1	NO
ENSMUSG00000023274	595	431	318.467	180	175	150	3.6035	1.8494	2.44839e-15	3.65561e-14	up	yes	Cd4	NO
ENSMUSG00000023277	1634	1510	1215.15	915	967	928	2.00068	1.00049	1.49608e-10	1.48583e-09	up	yes	Twf2	NO
ENSMUSG00000023286	1665	1452	1147.31	814	924	744	2.24051	1.16383	1.19998e-11	1.31794e-10	up	yes	Ube2j2	NO
ENSMUSG00000023307	80	155	87.9484	30	101	57	2.2872	1.19358	0.0200072	0.0489471	up	yes	2022-03-05	NO
ENSMUSG00000023336	51	132	533.014	920	928	802	0.126668	-2.98088	1.6705e-20	3.59643e-19	down	yes	Wfdc1	NO
ENSMUSG00000023341	855	553	350.568	72	82	79	10.688	3.41793	1.31287e-43	7.94145e-42	up	yes	Mx2	NO
ENSMUSG00000023345	271	195	153.431	101	84	92	2.9849	1.57768	8.30119e-08	5.94231e-07	up	yes	Poc1a	NO
ENSMUSG00000023456	4169	3416	2807.03	1953	2244	1945	2.19944	1.13714	4.81208e-14	6.44034e-13	up	yes	Tpi1	NO
ENSMUSG00000023505	403	456	221.366	42	58	64	9.43471	3.23798	6.71782e-29	2.26438e-27	up	yes	Cdca3	NO
ENSMUSG00000023828	15	22	133.639	204	223	250	0.0984366	-3.34466	2.88208e-18	5.28738e-17	down	yes	Slc22a3	OVERLAP
ENSMUSG00000023868	173	135	74.8943	13	17	9	14.037	3.81117	4.70548e-17	7.99563e-16	up	yes	Pde10a	NO
ENSMUSG00000023903	537	196	172.946	37	29	18	15.1494	3.92119	4.98625e-21	1.11423e-19	up	yes	Mmp25	NO
ENSMUSG00000023905	3199	4289	1967.98	565	575	443	8.55368	3.09655	6.76111e-49	5.01374e-47	up	yes	Tnfrsf12a	NO
ENSMUSG00000023906	28	22	14.878	4	12	5	4.23564	2.08258	0.0179849	0.0447211	up	yes	Cldn6	NO
ENSMUSG00000023908	97	147	84.9342	43	57	63	2.71909	1.44313	0.000405059	0.00156384	up	yes	Pkmyt1	NO
ENSMUSG00000023912	7	10	30.8413	47	44	55	0.209957	-2.25183	0.000539486	0.00202771	down	yes	Slc25a27	NO
ENSMUSG00000023913	4726	1931	1611.75	300	398	264	12.0563	3.59172	5.46853e-39	2.82193e-37	up	yes	Pla2g7	NO
ENSMUSG00000023919	135	171	119.29	83	118	74	2.00718	1.00517	0.00492432	0.0145592	up	yes	Cenpq	NO
ENSMUSG00000023940	140	98	61.2004	26	11	12	8.59507	3.10351	7.85731e-10	7.10244e-09	up	yes	Sgo1	NO
ENSMUSG00000023947	1419	948	640.385	235	211	218	6.30818	2.65722	5.91025e-39	3.04203e-37	up	yes	Nfkbie	NO
ENSMUSG00000023949	3	11	21.2059	40	26	31	0.26476	-1.91724	0.0180354	0.04483	down	yes	Tcte1	NO
ENSMUSG00000023951	3275	4147	9540.66	16316	11204	15026	0.315129	-1.66599	1.54848e-16	2.52063e-15	down	yes	Vegfa	NO
ENSMUSG00000023960	646	400	947.653	1229	1239	1418	0.475831	-1.07148	5.34949e-08	3.91905e-07	down	yes	Enpp5	NO
ENSMUSG00000023963	49	52	204.027	310	363	307	0.184696	-2.43678	4.04867e-17	6.91659e-16	down	yes	Cyp39a1	OVERLAP
ENSMUSG00000023992	232	298	152.215	44	72	67	5.23644	2.38859	1.32977e-12	1.59238e-11	up	yes	Trem2	NO
ENSMUSG00000024013	571	398	316.26	223	153	186	3.05482	1.61109	1.57705e-10	1.56161e-09	up	yes	Fgd2	NO
ENSMUSG00000024014	3172	2398	1538.31	720	517	466	5.802	2.53655	2.51165e-34	1.07454e-32	up	yes	Pim1	NO
ENSMUSG00000024018	22	9	37.8069	62	48	58	0.323983	-1.62601	0.00541311	0.015799	down	yes	Ccdc167	NO
ENSMUSG00000024027	106	76	867.93	1364	1419	1690	0.0723967	-3.78793	8.05093e-73	1.26926e-70	down	yes	Glp1r	OVERLAP
ENSMUSG00000024028	0	0	11.8842	4	57	3	0.0102624	-6.60648	0.000637929	0.00235962	down	yes	Tff2	NO
ENSMUSG00000024033	145	158	295.264	373	554	302	0.442434	-1.17647	7.19929e-05	0.000324869	down	yes	Rsph1	NO
ENSMUSG00000024039	8	7	33.3488	46	75	41	0.165162	-2.59805	0.000104364	0.000457739	down	yes	Cbs	NO
ENSMUSG00000024043	283	181	425.906	608	551	593	0.468637	-1.09346	7.99403e-07	4.99085e-06	down	yes	Arhgap28	NO
ENSMUSG00000024044	209	139	350.269	515	458	507	0.416658	-1.26306	4.41711e-08	3.27553e-07	down	yes	Epb41l3	NO
ENSMUSG00000024053	3208	1359	1159.12	339	287	317	8.45166	3.07923	1.33437e-32	5.36481e-31	up	yes	Emilin2	NO
ENSMUSG00000024056	176	249	108.665	11	24	38	10.5816	3.40349	5.83466e-14	7.74679e-13	up	yes	Ndc80	NO
ENSMUSG00000024066	16812	8881	7079.95	2755	2457	2918	5.55254	2.47315	1.54593e-34	6.67081e-33	up	yes	Xdh	NO
ENSMUSG00000024074	1321	1122	2640.69	3860	3687	3800	0.383951	-1.38101	2.70417e-22	6.48418e-21	down	yes	Crim1	NO
ENSMUSG00000024079	1916	1415	1066.43	614	565	635	3.26085	1.70525	2.55802e-23	6.43735e-22	up	yes	Eif2ak2	NO
ENSMUSG00000024085	4035	2375	2386.66	1709	1652	1993	2.1116	1.07834	1.95861e-08	1.51352e-07	up	yes	Man2a1	NO
ENSMUSG00000024087	595	556	350.99	181	202	138	3.9479	1.98108	1.34594e-16	2.20526e-15	up	yes	Cyp1b1	NO
ENSMUSG00000024098	2500	1782	3796.84	5374	4856	5199	0.49215	-1.02283	4.27709e-11	4.45788e-10	down	yes	Twsg1	NO
ENSMUSG00000024109	27	13	56.48	97	77	84	0.273143	-1.87227	0.000136356	0.000584858	down	yes	Nrxn1	NO
ENSMUSG00000024112	30	17	10.9533	0	1	3	20.7815	4.37722	0.000377377	0.00146772	up	yes	Cacna1h	NO
ENSMUSG00000024121	2099	1851	1357.64	906	785	935	2.68631	1.42563	1.18299e-18	2.22194e-17	up	yes	Atp6v0c	NO
ENSMUSG00000024124	35	30	19.1606	12	11	3	4.44602	2.15251	0.00746801	0.0209506	up	yes	Prss30	NO
ENSMUSG00000024130	913	754	2707.62	4244	3366	5035	0.23512	-2.08853	2.66189e-29	9.1732e-28	down	yes	Abca3	OVERLAP
ENSMUSG00000024140	12259	12529	32316.3	52929	47037	44704	0.307225	-1.70263	1.13595e-29	3.97621e-28	down	yes	Epas1	NO
ENSMUSG00000024164	29193	16103	12107.3	3675	4813	3747	6.50999	2.70265	7.24406e-40	3.85746e-38	up	yes	C3	NO
ENSMUSG00000024165	868	921	615.728	380	381	420	2.72139	1.44435	3.42623e-14	4.64769e-13	up	yes	Jpt2	NO
ENSMUSG00000024168	1615	1727	4655.94	7333	6690	7100	0.284199	-1.81503	1.29563e-32	5.21955e-31	down	yes	Tmem204	NO
ENSMUSG00000024184	0	0	5.5698	10	14	6	0.0218986	-5.51302	0.0049746	0.0146905	down	yes	Pdia2	NO
ENSMUSG00000024186	10	8	73.8019	116	137	124	0.0851375	-3.55406	1.50142e-12	1.7915e-11	down	yes	Rgs11	NO
ENSMUSG00000024215	8	2	17.1311	28	24	29	0.215738	-2.21265	0.0118938	0.0314499	down	yes	Spdef	NO
ENSMUSG00000024222	5714	2769	1925.46	151	179	155	30.6433	4.9375	1.99604e-97	5.32863e-95	up	yes	Fkbp5	OVERLAP
ENSMUSG00000024228	33	52	81.2876	147	98	90	0.459158	-1.12294	0.0103662	0.0279118	down	yes	Nudt12	NO
ENSMUSG00000024235	429	216	239.938	213	119	209	2.09341	1.06586	0.00122883	0.00426112	up	yes	Map3k8	NO
ENSMUSG00000024238	961	658	1609.79	2379	1995	2404	0.42326	-1.24038	3.74236e-12	4.33871e-11	down	yes	Zeb1	NO
ENSMUSG00000024245	220	116	409.837	537	612	671	0.325315	-1.62009	1.53016e-10	1.51818e-09	down	yes	Tmem178	NO
ENSMUSG00000024253	165	199	401.226	506	658	564	0.37945	-1.39802	4.0508e-09	3.41639e-08	down	yes	Dync2li1	NO
ENSMUSG00000024274	17	11	36.8405	45	60	61	0.299406	-1.73982	0.00252326	0.00808721	down	yes	Zscan30	NO
ENSMUSG00000024299	703	925	1782.59	2916	2003	2738	0.384419	-1.37925	2.68356e-10	2.58442e-09	down	yes	Adamts10	NO
ENSMUSG00000024300	1678	1331	985.175	618	515	615	3.06352	1.61519	3.10848e-20	6.53075e-19	up	yes	Myo1f	NO
ENSMUSG00000024301	115	91	60.2749	31	19	31	4.52729	2.17865	1.43482e-06	8.62961e-06	up	yes	Kifc5b	NO
ENSMUSG00000024304	70	24	186.168	272	341	283	0.183395	-2.44697	1.17673e-11	1.29453e-10	down	yes	Cdh2	NO
ENSMUSG00000024308	20715	15392	10352.6	4236	4627	4272	4.88047	2.28702	2.12453e-56	2.05494e-54	up	yes	Tapbp	NO
ENSMUSG00000024330	73	91	52.1588	36	19	29	3.52068	1.81585	0.000238029	0.000967875	up	yes	Col11a2	NO
ENSMUSG00000024338	4245	4268	2177.27	535	533	505	9.70229	3.27833	1.65733e-98	4.54562e-96	up	yes	Psmb8	NO
ENSMUSG00000024339	3871	4000	2192.72	804	853	758	5.8478	2.54789	1.40387e-57	1.43409e-55	up	yes	Tap2	NO
ENSMUSG00000024349	2968	1957	1261.64	305	327	371	8.6918	3.11966	1.35384e-61	1.57596e-59	up	yes	Tmem173	NO
ENSMUSG00000024354	14	21	80.5091	106	176	110	0.161077	-2.63418	2.34048e-08	1.79064e-07	down	yes	Slc23a1	NO
ENSMUSG00000024371	186	228	104.373	23	28	14	11.4752	3.52045	4.43812e-18	8.04891e-17	up	yes	C2	NO
ENSMUSG00000024376	262	285	529.047	730	712	758	0.446616	-1.16289	5.30725e-09	4.3928e-08	down	yes	Epb41l4a	NO
ENSMUSG00000024378	531	632	1268.87	1807	1630	2016	0.384487	-1.37899	3.67727e-13	4.6074e-12	down	yes	Stard4	NO
ENSMUSG00000024379	14	25	50.3537	83	80	61	0.315535	-1.66413	0.00145571	0.00496022	down	yes	Tslp	NO
ENSMUSG00000024397	2161	1871	929.691	74	77	70	32.5522	5.02468	1.29187e-148	1.03464e-145	up	yes	Aif1	NO
ENSMUSG00000024399	1142	1555	1033.89	920	718	683	2.10157	1.07147	2.0484e-06	1.20344e-05	up	yes	Ltb	NO
ENSMUSG00000024401	434	323	180.357	42	23	12	17.4108	4.12191	4.42723e-26	1.29974e-24	up	yes	Tnf	NO
ENSMUSG00000024403	20	12	38.7629	46	47	79	0.329968	-1.5996	0.0059324	0.0171175	down	yes	Atp6v1g2	NO
ENSMUSG00000024411	12	19	62.2026	73	146	79	0.18801	-2.41112	6.64858e-06	3.61242e-05	down	yes	Aqp4	NO
ENSMUSG00000024421	297	246	1127.95	2009	1288	2149	0.177805	-2.49163	6.77117e-28	2.17612e-26	down	yes	Lama3	OVERLAP
ENSMUSG00000024424	496	314	217.525	80	76	64	6.50313	2.70113	1.38709e-21	3.19589e-20	up	yes	Ttc39c	NO
ENSMUSG00000024426	40	48	104.131	159	153	144	0.346951	-1.5272	1.90943e-05	9.60087e-05	down	yes	Atat1	NO
ENSMUSG00000024440	60	159	873.387	1414	1191	1845	0.0908654	-3.46013	3.84231e-09	3.24328e-08	down	yes	Pcdh12	NO
ENSMUSG00000024451	1409	1400	3237.4	5055	4059	5003	0.356656	-1.48739	8.87814e-20	1.80625e-18	down	yes	Arap3	NO
ENSMUSG00000024459	1	2	29.9699	56	53	49	0.0340652	-4.87556	1.17058e-06	7.14551e-06	down	yes	H2-M5	NO
ENSMUSG00000024462	245	282	468.645	702	553	641	0.499988	-1.00004	6.91328e-06	3.739e-05	down	yes	Gabbr1	NO
ENSMUSG00000024479	2986	3020	7894.07	11307	11872	12254	0.304069	-1.71753	2.84238e-34	1.21344e-32	down	yes	Mal2	NO
ENSMUSG00000024486	1660	2416	1551.5	1127	1152	1163	2.14881	1.10354	1.43621e-07	9.99851e-07	up	yes	Hbegf	NO
ENSMUSG00000024500	17	12	67.1293	93	136	99	0.157191	-2.66941	3.19045e-08	2.39697e-07	down	yes	Ppp2r2b	NO
ENSMUSG00000024511	73	110	302.333	480	390	541	0.234917	-2.08978	2.46772e-13	3.13507e-12	down	yes	Rab27b	NO
ENSMUSG00000024525	206	152	127.098	95	96	71	2.42447	1.27767	7.82182e-05	0.000350511	up	yes	Impa2	NO
ENSMUSG00000024529	5462	6349	3462.71	1613	1353	1534	4.72843	2.24136	1.33981e-38	6.74013e-37	up	yes	Lox	NO
ENSMUSG00000024534	16	7	58.3213	78	122	88	0.140861	-2.82766	1.4914e-07	1.0354e-06	down	yes	Sncaip	NO
ENSMUSG00000024539	1363	1069	881.913	614	641	621	2.30619	1.20551	8.06555e-13	9.83487e-12	up	yes	Ptpn2	NO
ENSMUSG00000024556	863	783	632.831	453	484	518	2.02255	1.01618	1.62378e-08	1.26494e-07	up	yes	Me2	NO
ENSMUSG00000024579	40	70	101.845	129	140	147	0.480761	-1.05661	0.0063174	0.018111	down	yes	Pcyox1l	NO
ENSMUSG00000024590	1856	1301	911.659	365	418	408	4.69991	2.23263	5.96155e-34	2.49712e-32	up	yes	Lmnb1	NO
ENSMUSG00000024597	1093	1125	2118.72	2940	3036	2803	0.453163	-1.1419	2.4859e-13	3.15616e-12	down	yes	Slc12a2	NO
ENSMUSG00000024610	33563	26565	19962.3	10876	12908	12653	2.93732	1.5545	2.23995e-27	7.08504e-26	up	yes	Cd74	NO
ENSMUSG00000024613	1052	790	669.729	498	415	521	2.28269	1.19073	7.69282e-10	6.96949e-09	up	yes	Tcof1	NO
ENSMUSG00000024617	18	33	53.8248	74	102	52	0.406172	-1.29984	0.0146168	0.0374386	down	yes	Camk2a	NO
ENSMUSG00000024621	4607	1840	2218.67	1509	1477	1501	2.50345	1.32392	1.65293e-07	1.13729e-06	up	yes	Csf1r	NO
ENSMUSG00000024640	1292	1493	804.846	334	328	337	5.02085	2.32793	5.63706e-34	2.37112e-32	up	yes	Psat1	NO
ENSMUSG00000024644	7832	5310	3894.72	1679	1863	1972	4.22174	2.07784	1.09195e-36	5.13216e-35	up	yes	Cndp2	NO
ENSMUSG00000024646	1449	2153	3590.26	4734	5773	4503	0.435516	-1.1992	2.72603e-08	2.0651e-07	down	yes	Cyb5a	NO
ENSMUSG00000024653	12488	39452	289340	407470	738288	350073	0.0643307	-3.95835	1.89634e-07	1.2962e-06	down	yes	Scgb1a1	NO
ENSMUSG00000024659	10135	11249	8037.55	5633	6281	5817	2.16975	1.11753	6.04521e-13	7.43929e-12	up	yes	Anxa1	NO
ENSMUSG00000024660	929	770	501.303	216	203	269	4.40439	2.13894	5.15642e-25	1.42994e-23	up	yes	Incenp	NO
ENSMUSG00000024663	1967	1396	839.07	124	202	229	10.7624	3.42793	2.46561e-46	1.65105e-44	up	yes	Rab3il1	NO
ENSMUSG00000024669	491	438	279.921	168	117	119	4.10305	2.0367	2.27805e-15	3.40891e-14	up	yes	Cd5	NO
ENSMUSG00000024670	1010	745	451.273	105	125	129	8.68434	3.11842	1.36031e-46	9.26402e-45	up	yes	Cd6	NO
ENSMUSG00000024672	2751	1779	1003.47	25	24	29	102.701	6.6823	3.28579e-151	2.74117e-148	up	yes	Ms4a7	NO
ENSMUSG00000024673	106	79	245.885	412	307	389	0.296844	-1.75223	7.25714e-11	7.40207e-10	down	yes	Ms4a1	NO
ENSMUSG00000024675	5471	2863	1894.76	157	143	171	31.0839	4.9581	2.31852e-109	8.14409e-107	up	yes	Ms4a4c	NO
ENSMUSG00000024677	3531	1968	1402.4	427	323	369	8.6435	3.11162	4.37453e-46	2.88114e-44	up	yes	Ms4a6b	NO
ENSMUSG00000024678	819	637	552.267	467	385	402	2.06412	1.04553	1.24559e-07	8.73529e-07	up	yes	Ms4a4d	NO
ENSMUSG00000024679	10494	4991	3415.56	118	128	114	75.3028	6.23463	8.97315e-154	7.81133e-151	up	yes	Ms4a6d	NO
ENSMUSG00000024696	1363	824	528.586	104	99	78	13.7207	3.77828	2.63932e-54	2.46937e-52	up	yes	Lpxn	NO
ENSMUSG00000024697	219	233	482.709	642	678	745	0.393037	-1.34726	6.49462e-11	6.67533e-10	down	yes	Gna14	NO
ENSMUSG00000024727	222	203	395.527	452	625	552	0.466513	-1.10001	1.3143e-06	7.95731e-06	down	yes	Trpm6	NO
ENSMUSG00000024730	618	375	251.346	58	58	73	9.2799	3.21411	2.78705e-30	1.01091e-28	up	yes	Ms4a8a	NO
ENSMUSG00000024732	998	618	496.62	182	294	304	3.66359	1.87326	4.93491e-13	6.1105e-12	up	yes	Ccdc86	NO
ENSMUSG00000024737	3458	1972	1422.91	467	358	482	7.3177	2.87139	3.86727e-40	2.08708e-38	up	yes	Slc15a3	NO
ENSMUSG00000024743	122	90	237.49	387	268	376	0.365453	-1.45224	1.91241e-07	1.3055e-06	down	yes	Syt7	OVERLAP
ENSMUSG00000024747	267	438	1524.16	2088	3125	2155	0.174019	-2.52268	7.91885e-23	1.9526e-21	down	yes	Aldh1a7	NO
ENSMUSG00000024767	1914	1666	1379.52	981	1167	1038	2.0056	1.00404	4.55062e-10	4.2556e-09	up	yes	Otub1	NO
ENSMUSG00000024778	1409	789	817.987	636	606	594	2.10696	1.07516	5.4263e-07	3.47554e-06	up	yes	Fas	NO
ENSMUSG00000024782	1067	1053	2280.39	2872	3603	3303	0.388614	-1.36359	8.21465e-17	1.36493e-15	down	yes	Ak3	NO
ENSMUSG00000024786	20	28	12.9899	9	3	0	7.20189	2.84837	0.0101225	0.0273622	up	yes	Majin	NO
ENSMUSG00000024789	4067	1977	2055.06	1476	1217	1338	2.62661	1.3932	6.92878e-10	6.32019e-09	up	yes	Jak2	NO
ENSMUSG00000024791	253	156	98.9537	11	18	24	13.6507	3.7709	4.58696e-19	8.96001e-18	up	yes	Cdca5	NO
ENSMUSG00000024795	201	112	100.309	67	63	44	3.16417	1.66183	1.4869e-05	7.60619e-05	up	yes	Kif20b	NO
ENSMUSG00000024798	460	101	120.291	5	2	0	136.863	7.09659	5.18781e-07	3.33345e-06	up	yes	Htr7	NO
ENSMUSG00000024803	2086	2388	1680.99	883	1809	1008	2.17711	1.12241	2.16014e-05	0.000107188	up	yes	Ankrd1	NO
ENSMUSG00000024805	1041	748	666.373	494	441	547	2.14267	1.09941	1.60598e-08	1.25219e-07	up	yes	Pcgf5	NO
ENSMUSG00000024806	3	7	22.6344	23	50	37	0.165295	-2.59688	0.00158216	0.00533929	down	yes	Mlana	NO
ENSMUSG00000024810	250	532	796.905	889	1053	1408	0.428746	-1.2218	5.80454e-05	0.000267046	down	yes	Il33	OVERLAP
ENSMUSG00000024827	34	21	12.9191	0	5	0	19.4038	4.27827	0.000468431	0.00178612	up	yes	Gldc	NO
ENSMUSG00000024842	17	16	7.66544	0	2	0	29.4958	4.88244	0.00185086	0.00612628	up	yes	Cabp4	NO
ENSMUSG00000024858	4967	4155	3473.84	2543	2714	2653	2.05578	1.03969	5.42956e-14	7.2281e-13	up	yes	Grk2	NO
ENSMUSG00000024867	140	215	375.626	472	491	636	0.403189	-1.31047	1.47782e-06	8.86693e-06	down	yes	Pip5k1b	NO
ENSMUSG00000024869	0	0	4.46682	14	6	4	0.0273118	-5.19433	0.0130247	0.0339557	down	yes	Gm49405	NO
ENSMUSG00000024873	21	25	13.0118	3	3	9	5.54387	2.47089	0.00966919	0.0262789	up	yes	Cnih2	NO
ENSMUSG00000024883	216	225	126.128	52	41	60	5.17577	2.37177	9.13706e-13	1.10874e-11	up	yes	Rin1	NO
ENSMUSG00000024891	69	39	35.1342	16	22	25	3.02543	1.59714	0.00499847	0.0147566	up	yes	Slc29a2	NO
ENSMUSG00000024892	187	231	421.905	605	695	472	0.424853	-1.23496	1.01893e-06	6.285e-06	down	yes	Pcx	NO
ENSMUSG00000024901	16	28	66.6179	101	103	102	0.260568	-1.94027	2.59823e-05	0.000127411	down	yes	Peli3	NO
ENSMUSG00000024910	802	591	366.9	89	131	112	7.45274	2.89777	3.82948e-33	1.56797e-31	up	yes	Ctsw	NO
ENSMUSG00000024912	16	38	14.8657	0	8	6	7.1091	2.82967	0.00738933	0.0207648	up	yes	Fosl1	NO
ENSMUSG00000024921	1050	765	3475.05	6014	4859	5734	0.193986	-2.36597	5.51675e-46	3.60969e-44	down	yes	Smarca2	NO
ENSMUSG00000024924	616	435	1164.17	1605	1732	1705	0.369829	-1.43507	8.16475e-17	1.35889e-15	down	yes	Vldlr	NO
ENSMUSG00000024935	168	148	370.065	482	570	570	0.348004	-1.52282	4.36987e-12	5.03415e-11	down	yes	Slc1a1	NO
ENSMUSG00000024937	1972	2080	1526.26	1156	1109	1120	2.14937	1.10392	8.77107e-12	9.7672e-11	up	yes	Ehbp1l1	NO
ENSMUSG00000024952	1172	969	783.932	645	424	619	2.26023	1.17647	3.57628e-08	2.6758e-07	up	yes	Rps6ka4	NO
ENSMUSG00000024953	8551	8124	5184.89	2580	3004	2499	3.69151	1.88421	1.27445e-35	5.76005e-34	up	yes	Prdx5	NO
ENSMUSG00000024965	3207	2220	1493.19	551	546	553	5.82733	2.54283	1.3494e-50	1.05127e-48	up	yes	Fermt3	NO
ENSMUSG00000024966	2583	2525	1921.99	1208	1620	1446	2.14198	1.09895	1.96762e-10	1.92832e-09	up	yes	Stip1	NO
ENSMUSG00000024972	8	3	23.6971	25	68	22	0.16784	-2.57484	0.00256581	0.00820258	down	yes	Lgals12	NO
ENSMUSG00000024989	286	189	123.44	40	36	30	7.92543	2.98649	7.57823e-18	1.34992e-16	up	yes	Cep55	NO
ENSMUSG00000024990	39	75	218.365	354	427	257	0.199681	-2.32423	6.76706e-11	6.93398e-10	down	yes	Rbp4	NO
ENSMUSG00000024998	198	167	551.84	911	715	919	0.255813	-1.96684	1.34197e-20	2.92054e-19	down	yes	Plce1	NO
ENSMUSG00000025001	316	300	166.223	55	57	50	6.8027	2.76611	1.65579e-21	3.80622e-20	up	yes	Hells	NO
ENSMUSG00000025007	392	385	254.974	119	123	207	3.10684	1.63545	1.5839e-08	1.23637e-07	up	yes	Aldh18a1	NO
ENSMUSG00000025010	170	105	298.616	419	383	487	0.377588	-1.40512	3.70595e-08	2.76765e-07	down	yes	Ccnj	NO
ENSMUSG00000025017	3959	1619	1595.52	695	588	848	4.56829	2.19166	2.16751e-16	3.49139e-15	up	yes	Pik3ap1	NO
ENSMUSG00000025019	176	99	87.5557	46	51	53	3.23176	1.69232	1.07956e-05	5.64947e-05	up	yes	Lcor	NO
ENSMUSG00000025025	339	318	657.093	905	923	935	0.425328	-1.23335	6.40969e-12	7.23013e-11	down	yes	Mxi1	NO
ENSMUSG00000025026	1891	1493	3433.4	5181	4619	4712	0.414769	-1.26962	1.36546e-17	2.40663e-16	down	yes	Add3	NO
ENSMUSG00000025037	419	418	1197.32	1754	1625	2087	0.274603	-1.86458	5.7378e-25	1.58897e-23	down	yes	Maoa	NO
ENSMUSG00000025038	5	1	13.8355	15	22	31	0.154508	-2.69425	0.00937681	0.0256199	down	yes	Efhc2	NO
ENSMUSG00000025044	5596	2827	1863.21	84	38	85	71.4091	6.15804	3.86196e-31	1.46725e-29	up	yes	Msr1	NO
ENSMUSG00000025058	281	217	129.714	38	26	46	8.05692	3.01023	4.29188e-18	7.79076e-17	up	yes	5430427O19Rik	NO
ENSMUSG00000025059	1238	1005	657.95	318	285	285	4.49679	2.1689	5.79097e-32	2.26458e-30	up	yes	Gk	NO
ENSMUSG00000025064	54	36	105.089	167	134	160	0.346255	-1.53009	2.01592e-05	0.000100706	down	yes	Col17a1	NO
ENSMUSG00000025078	991	930	2641.28	4358	3592	4011	0.287242	-1.79966	3.7793e-30	1.35851e-28	down	yes	Nhlrc2	NO
ENSMUSG00000025092	100	67	186.919	283	238	291	0.364771	-1.45494	4.03427e-07	2.64054e-06	down	yes	Hspa12a	NO
ENSMUSG00000025141	0	1	11.1684	9	36	14	0.0305499	-5.03269	0.00374357	0.0114345	down	yes	Myadml2	NO
ENSMUSG00000025145	222	220	437.443	562	666	605	0.431973	-1.21099	7.27292e-09	5.90877e-08	down	yes	Lrrc45	NO
ENSMUSG00000025150	1382	3289	35604	49017	86986	50343	0.046136	-4.43796	1.02402e-12	1.23884e-11	down	yes	Cbr2	NO
ENSMUSG00000025153	1293	1535	2821.81	4257	3383	4191	0.430887	-1.21462	3.59105e-11	3.77626e-10	down	yes	Fasn	NO
ENSMUSG00000025161	688	475	372.155	190	261	184	3.2442	1.69786	4.47598e-12	5.15343e-11	up	yes	Slc16a3	NO
ENSMUSG00000025163	137	144	86.6261	46	46	39	3.84815	1.94417	1.72519e-07	1.18415e-06	up	yes	Cd7	NO
ENSMUSG00000025165	652	377	224.236	0	2	0	906.628	9.82437	2.10559e-20	4.4849e-19	up	yes	Sectm1a	NO
ENSMUSG00000025171	699	662	453.515	281	248	295	2.95637	1.56383	8.8395e-15	1.26057e-13	up	yes	Ubtd1	NO
ENSMUSG00000025175	2	5	17.5238	18	43	25	0.147923	-2.75708	0.00348774	0.0107665	down	yes	Fn3k	NO
ENSMUSG00000025188	350	321	243.829	172	185	159	2.3238	1.21649	4.60978e-07	2.98117e-06	up	yes	Hps1	NO
ENSMUSG00000025190	853	693	582.217	369	534	404	2.10661	1.07492	5.57442e-07	3.56357e-06	up	yes	Got1	NO
ENSMUSG00000025192	229	225	175.354	130	144	130	2.01272	1.00915	0.000195453	0.000808715	up	yes	Entpd7	NO
ENSMUSG00000025196	17	44	68.9419	93	110	94	0.376303	-1.41003	0.00401151	0.0121639	down	yes	Cpn1	NO
ENSMUSG00000025197	8	0	22.4595	48	40	24	0.122772	-3.02594	0.00115396	0.0040264	down	yes	Cyp2c23	NO
ENSMUSG00000025203	4344	3488	9347.49	14591	12011	14558	0.338759	-1.56167	4.53677e-25	1.2616e-23	down	yes	Scd2	NO
ENSMUSG00000025207	25	6	68.7472	93	106	137	0.161113	-2.63386	5.71705e-07	3.64776e-06	down	yes	Sema4g	NO
ENSMUSG00000025213	29	17	124.006	233	177	205	0.132516	-2.91576	1.59319e-14	2.21982e-13	down	yes	Kazald1	NO
ENSMUSG00000025225	2006	1856	1275.58	786	714	780	3.0291	1.59889	4.87133e-24	1.28334e-22	up	yes	Nfkb2	NO
ENSMUSG00000025226	110	110	80.6253	80	34	58	2.29055	1.19569	0.00589561	0.0170286	up	yes	Fbxl15	NO
ENSMUSG00000025227	219	238	170.811	130	124	120	2.19477	1.13407	4.75128e-05	0.000222631	up	yes	Mfsd13a	NO
ENSMUSG00000025270	43	76	557.195	803	678	1389	0.0755027	-3.72733	3.22922e-29	1.10711e-27	down	yes	Alas2	NO
ENSMUSG00000025272	9	10	25.1743	44	33	36	0.301515	-1.7297	0.0113617	0.0302064	down	yes	Tro	NO
ENSMUSG00000025278	2449	1848	1560.48	1225	1019	1088	2.29032	1.19555	1.10938e-12	1.33486e-11	up	yes	Flnb	NO
ENSMUSG00000025279	359	146	123.729	19	39	23	10.8778	3.44331	2.11303e-15	3.17144e-14	up	yes	Dnase1l3	NO
ENSMUSG00000025324	431	368	279.439	174	209	175	2.55384	1.35267	7.30243e-09	5.92901e-08	up	yes	Atp10a	NO
ENSMUSG00000025328	8	8	23.5708	45	28	35	0.265006	-1.9159	0.0079402	0.0221326	down	yes	Padi3	NO
ENSMUSG00000025330	17	41	75.6067	108	107	122	0.314745	-1.66775	0.000359597	0.00140595	down	yes	Padi4	NO
ENSMUSG00000025351	7298	8270	5356.11	3018	3910	3295	2.74183	1.45514	6.91842e-17	1.16014e-15	up	yes	Cd63	NO
ENSMUSG00000025355	1694	856	663.761	210	160	231	7.44895	2.89704	1.92405e-29	6.68809e-28	up	yes	Mmp19	NO
ENSMUSG00000025362	6841	9790	6459.84	4887	5450	4407	2.04496	1.03207	3.93672e-07	2.58091e-06	up	yes	Rps26	NO
ENSMUSG00000025364	2666	2153	1799.47	1199	1410	1385	2.14916	1.10377	1.84044e-12	2.18043e-11	up	yes	Pa2g4	NO
ENSMUSG00000025366	4528	3728	3032.41	2148	2101	2314	2.2418	1.16466	2.16471e-16	3.48967e-15	up	yes	Esyt1	NO
ENSMUSG00000025395	291	222	166.963	111	102	80	3.10926	1.63657	2.53905e-08	1.93296e-07	up	yes	Prim1	NO
ENSMUSG00000025408	427	490	346.478	227	292	250	2.14676	1.10216	3.12942e-06	1.79328e-05	up	yes	Ddit3	NO
ENSMUSG00000025421	77	76	205.144	315	255	355	0.296323	-1.75476	7.49284e-10	6.8037e-09	down	yes	Hdhd2	NO
ENSMUSG00000025422	580	436	271.468	90	89	83	6.8883	2.78415	5.63724e-30	1.99063e-28	up	yes	Agap2	NO
ENSMUSG00000025429	100	35	40.424	24	12	26	3.79041	1.92235	0.00157258	0.00531414	up	yes	Pstpip2	NO
ENSMUSG00000025433	0	0	4.26823	9	8	6	0.0285754	-5.12908	0.0134082	0.0348151	down	yes	Crisp3	NO
ENSMUSG00000025473	3709	2063	1339.54	149	194	117	22.0563	4.46312	1.08877e-74	1.8016e-72	up	yes	Adam8	NO
ENSMUSG00000025479	42	20	181.853	389	375	142	0.12003	-3.05853	6.23874e-12	7.05261e-11	down	yes	Cyp2e1	NO
ENSMUSG00000025488	2	2	58.3895	76	168	66	0.0230325	-5.44019	8.16063e-10	7.35669e-09	down	yes	Cox8b	NO
ENSMUSG00000025491	3002	2372	1561.49	524	907	623	4.65551	2.21894	5.61619e-24	1.46798e-22	up	yes	Ifitm1	NO
ENSMUSG00000025492	28110	24603	14793	4995	6547	5569	5.5002	2.45948	5.72969e-57	5.65123e-55	up	yes	Ifitm3	NO
ENSMUSG00000025496	27	29	12.4319	0	0	0	182.305	7.51021	6.88135e-07	4.33675e-06	up	yes	Drd4	NO
ENSMUSG00000025498	28544	24280	11919.4	589	400	537	61.7256	5.9478	5.27284e-252	5.27864e-248	up	yes	Irf7	NO
ENSMUSG00000025505	135	191	396.985	636	595	516	0.337292	-1.56793	6.49798e-10	5.94619e-09	down	yes	Tmem80	NO
ENSMUSG00000025507	135	116	84.9957	54	66	40	2.79592	1.48332	0.000127092	0.000548061	up	yes	Pidd1	NO
ENSMUSG00000025511	2820	2886	1818.61	868	1157	965	3.42443	1.77586	1.19102e-23	3.05335e-22	up	yes	Tspan4	NO
ENSMUSG00000025521	719	480	401.609	193	289	272	2.81731	1.49432	1.11613e-09	9.94536e-09	up	yes	Tmem192	NO
ENSMUSG00000025529	14	9	31.1365	44	48	49	0.2894	-1.78886	0.00374593	0.0114351	down	yes	Zfp711	NO
ENSMUSG00000025534	2157	1396	1298.01	845	995	980	2.2286	1.15614	4.81245e-10	4.48163e-09	up	yes	Gusb	NO
ENSMUSG00000025537	1	5	15.2856	5	56	14	0.147311	-2.76306	0.0198481	0.0486056	down	yes	Phkg1	NO
ENSMUSG00000025574	584	646	317.606	73	90	76	9.25445	3.21015	2.66134e-38	1.31895e-36	up	yes	Tk1	NO
ENSMUSG00000025576	21	26	58.6496	95	71	94	0.32531	-1.62011	0.000537376	0.00202054	down	yes	Rbfox3	NO
ENSMUSG00000025644	0	5	22.3529	47	42	25	0.0805676	-3.63366	0.000201282	0.000831456	down	yes	Gm7628	NO
ENSMUSG00000025647	10387	8362	7031.1	5166	5292	5239	2.12637	1.08839	4.7212e-16	7.43143e-15	up	yes	Shisa5	NO
ENSMUSG00000025656	43	49	113.98	151	175	179	0.327396	-1.61089	3.00947e-06	1.7285e-05	down	yes	Arhgef9	NO
ENSMUSG00000025658	2	4	16.2357	36	32	12	0.135306	-2.8857	0.00403714	0.012225	down	yes	Cnksr2	NO
ENSMUSG00000025666	410	479	1074.31	1636	1613	1479	0.338374	-1.56331	4.99763e-17	8.45837e-16	down	yes	Tmem47	NO
ENSMUSG00000025731	122	223	325.964	468	469	401	0.469778	-1.08995	0.00023887	0.000970426	down	yes	Mettl26	NO
ENSMUSG00000025736	56	69	142.555	221	179	219	0.363588	-1.45963	5.99448e-06	3.28017e-05	down	yes	Jmjd8	NO
ENSMUSG00000025742	379	285	684.794	1009	882	1019	0.405622	-1.30179	5.7873e-12	6.56134e-11	down	yes	Prps2	NO
ENSMUSG00000025743	8825	6009	5310.37	3804	3307	4045	2.35513	1.2358	9.81315e-14	1.27916e-12	up	yes	Sdc3	NO
ENSMUSG00000025746	141	114	58.4892	4	5	4	34.9294	5.12637	2.10349e-18	3.88884e-17	up	yes	Il6	NO
ENSMUSG00000025747	368	406	239.104	130	125	107	3.84158	1.9417	6.46608e-14	8.56242e-13	up	yes	Tyms	NO
ENSMUSG00000025758	283	171	147.633	83	93	87	3.04791	1.60782	2.24382e-07	1.51879e-06	up	yes	Plk4	NO
ENSMUSG00000025764	323	212	478.215	629	696	625	0.485742	-1.04174	1.11973e-06	6.85394e-06	down	yes	Jade1	NO
ENSMUSG00000025766	38	49	150.244	263	259	183	0.221974	-2.17153	3.66957e-10	3.46077e-09	down	yes	D3Ertd751e	NO
ENSMUSG00000025776	8	6	27.0283	50	52	27	0.192753	-2.37518	0.00102511	0.0036167	down	yes	Crispld1	NO
ENSMUSG00000025779	89	91	66.0633	44	67	30	2.28633	1.19303	0.00953352	0.0259666	up	yes	Ly96	NO
ENSMUSG00000025784	583	758	1836.84	2591	3338	2363	0.292092	-1.77551	1.03095e-16	1.70593e-15	down	yes	Clec3b	NO
ENSMUSG00000025789	35	61	194.685	287	342	305	0.186373	-2.42373	1.27198e-13	1.64201e-12	down	yes	St8sia2	NO
ENSMUSG00000025795	1271	1213	3460.02	4760	5772	5180	0.283021	-1.82102	2.51687e-32	9.97877e-31	down	yes	Rassf3	NO
ENSMUSG00000025804	4523	1987	1472.54	102	127	138	31.0172	4.955	5.06446e-80	9.3028e-78	up	yes	Ccr1	NO
ENSMUSG00000025810	1325	779	2194.46	3573	2225	3577	0.395763	-1.33729	9.09814e-09	7.29235e-08	down	yes	Nrp1	NO
ENSMUSG00000025856	447	594	992.369	1489	1302	1307	0.459039	-1.12331	6.54956e-08	4.74269e-07	down	yes	Pdgfa	NO
ENSMUSG00000025877	2943	1920	1247.42	313	334	354	8.5944	3.1034	2.29846e-62	2.72306e-60	up	yes	Hk3	NO
ENSMUSG00000025885	426	434	952.842	1372	1230	1514	0.374812	-1.41576	6.0071e-15	8.7092e-14	down	yes	Myo5b	NO
ENSMUSG00000025887	730	614	440.007	281	253	243	3.08249	1.6241	1.09127e-15	1.67814e-14	up	yes	Casp12	NO
ENSMUSG00000025888	1019	429	387.541	93	165	150	6.20249	2.63285	3.01228e-16	4.8134e-15	up	yes	Casp1	NO
ENSMUSG00000025889	17	21	146.694	192	201	355	0.0915005	-3.45008	1.214e-16	1.99563e-15	down	yes	Snca	NO
ENSMUSG00000025893	66	59	115.968	140	189	148	0.468021	-1.09535	0.0012282	0.00425967	down	yes	Kbtbd3	NO
ENSMUSG00000025900	14	18	63.5044	76	151	77	0.189376	-2.40067	5.24345e-06	2.90092e-05	down	yes	Rp1	NO
ENSMUSG00000025911	71	62	125.794	175	148	198	0.455938	-1.13309	0.000487419	0.00185218	down	yes	Adhfe1	NO
ENSMUSG00000025921	181	204	376.85	456	551	566	0.440275	-1.18352	2.66121e-07	1.78084e-06	down	yes	Rdh10	NO
ENSMUSG00000025931	204	245	599.252	855	846	995	0.300085	-1.73656	1.94442e-16	3.14977e-15	down	yes	Paqr8	NO
ENSMUSG00000025932	17	7	55.7634	104	75	94	0.154839	-2.69116	4.86912e-07	3.13976e-06	down	yes	Eya1	NO
ENSMUSG00000025933	26	35	119.439	199	176	196	0.192394	-2.37786	5.06018e-11	5.23862e-10	down	yes	Tmem14a	NO
ENSMUSG00000025934	436	393	1438.76	2246	2374	2156	0.218524	-2.19414	1.34175e-42	7.90134e-41	down	yes	Gsta3	NO
ENSMUSG00000025936	76	45	118.049	175	145	175	0.432169	-1.21033	0.000443955	0.00170024	down	yes	Gm4956	NO
ENSMUSG00000025938	13	15	65.132	109	94	115	0.158007	-2.66194	2.35207e-08	1.79813e-07	down	yes	Slco5a1	NO
ENSMUSG00000025978	292	227	760.104	1125	1156	1207	0.264843	-1.91679	1.75119e-26	5.26462e-25	down	yes	Rftn2	NO
ENSMUSG00000025983	6	0	19.0892	43	37	16	0.107584	-3.21646	0.00167713	0.00562188	down	yes	Ccdc150	NO
ENSMUSG00000025993	195	165	342.205	539	434	445	0.452492	-1.14403	6.39519e-07	4.04948e-06	down	yes	Slc40a1	NO
ENSMUSG00000026009	87	52	31.9464	4	4	1	27.2123	4.76619	4.19337e-10	3.93807e-09	up	yes	Icos	NO
ENSMUSG00000026011	49	35	19.7001	1	6	0	21.2524	4.40955	7.6015e-06	4.07926e-05	up	yes	Ctla4	NO
ENSMUSG00000026012	28	9	9.95373	4	3	4	5.8441	2.54698	0.0174183	0.0435122	up	yes	Cd28	NO
ENSMUSG00000026019	385	395	282.906	198	245	150	2.35705	1.23698	4.16331e-06	2.34612e-05	up	yes	Wdr12	NO
ENSMUSG00000026020	1326	1032	849.476	515	613	663	2.34344	1.22863	2.3233e-11	2.48888e-10	up	yes	Nop58	NO
ENSMUSG00000026034	1249	970	2094.59	2629	3038	3011	0.454956	-1.1362	3.74407e-13	4.68524e-12	down	yes	Clk1	NO
ENSMUSG00000026039	69	60	36.2157	7	23	12	5.48399	2.45523	6.94696e-05	0.000314617	up	yes	Sgo2a	NO
ENSMUSG00000026042	3766	4793	3020.8	1945	1909	2140	2.5812	1.36804	5.0352e-14	6.72099e-13	up	yes	Col5a2	NO
ENSMUSG00000026043	20622	27509	17417.5	11023	13701	11198	2.42471	1.27781	2.74904e-11	2.92307e-10	up	yes	Col3a1	NO
ENSMUSG00000026068	1053	464	427.984	210	148	185	4.88198	2.28747	4.61161e-15	6.73476e-14	up	yes	Il18rap	NO
ENSMUSG00000026073	792	190	216.644	16	17	10	39.2728	5.29546	1.4507e-28	4.77729e-27	up	yes	Il1r2	NO
ENSMUSG00000026077	49	40	92.0708	148	119	124	0.405417	-1.30252	0.000427755	0.0016426	down	yes	Npas2	NO
ENSMUSG00000026088	736	660	482.191	292	330	318	2.65356	1.40793	3.25611e-13	4.10024e-12	up	yes	Mitd1	NO
ENSMUSG00000026094	3056	1921	1824.72	1354	1344	1290	2.20391	1.14006	2.1352e-10	2.08541e-09	up	yes	Stk17b	NO
ENSMUSG00000026096	51	39	94.6787	117	185	102	0.395971	-1.33653	0.00101014	0.00357142	down	yes	Osgepl1	NO
ENSMUSG00000026104	4243	4742	2626.33	989	1157	1252	4.76171	2.25148	1.11144e-38	5.64801e-37	up	yes	Stat1	NO
ENSMUSG00000026109	11	16	109.981	202	157	202	0.0865756	-3.5299	2.474e-16	3.96592e-15	down	yes	Tmeff2	NO
ENSMUSG00000026110	780	362	398.645	228	311	281	2.43978	1.28675	4.67307e-06	2.61353e-05	up	yes	Mgat4a	NO
ENSMUSG00000026117	825	680	406.918	123	136	150	6.56001	2.7137	3.93216e-37	1.86122e-35	up	yes	Zap70	NO
ENSMUSG00000026134	449	331	259.074	114	175	187	2.91372	1.54286	1.94364e-08	1.50311e-07	up	yes	Prim2	NO
ENSMUSG00000026163	6	6	23.4645	34	62	16	0.191334	-2.38584	0.00416786	0.0125714	down	yes	Sphkap	NO
ENSMUSG00000026166	122	136	61.4307	7	11	4	21.0713	4.39721	3.39927e-16	5.41449e-15	up	yes	Ccl20	NO
ENSMUSG00000026167	3	27	7.36753	0	2	0	28.2044	4.81785	0.00509895	0.0149936	up	yes	Wnt10a	NO
ENSMUSG00000026170	133	103	312.79	516	425	467	0.298206	-1.74562	2.56835e-13	3.25878e-12	down	yes	Cyp27a1	NO
ENSMUSG00000026174	1249	915	822.973	639	634	608	2.04187	1.02989	6.09678e-09	5.00491e-08	up	yes	Cnot9	NO
ENSMUSG00000026177	2045	1134	771.511	151	142	143	12.8276	3.68118	1.38555e-58	1.4678e-56	up	yes	Slc11a1	NO
ENSMUSG00000026179	221	323	896.155	1437	1339	1402	0.235846	-2.08408	2.8349e-21	6.42813e-20	down	yes	Pnkd	NO
ENSMUSG00000026181	1162	1171	2383.49	3499	3030	3547	0.415199	-1.26812	1.31857e-15	2.01529e-14	down	yes	Ppm1f	NO
ENSMUSG00000026189	58	53	98.0291	134	115	148	0.49989	-1.00032	0.00479544	0.0142075	down	yes	Pecr	NO
ENSMUSG00000026196	128	107	72.452	31	33	48	3.74561	1.9052	3.48756e-06	1.98657e-05	up	yes	Bard1	NO
ENSMUSG00000026205	19	45	17.522	6	5	5	7.34271	2.87631	0.000759923	0.00275737	up	yes	Slc23a3	NO
ENSMUSG00000026222	4598	3537	2832.07	1778	1901	1968	2.56172	1.35711	3.74013e-20	7.78429e-19	up	yes	Sp100	NO
ENSMUSG00000026228	43	14	16.0743	2	9	10	4.72835	2.24134	0.0150899	0.0385027	up	yes	Htr2b	NO
ENSMUSG00000026237	0	1	8.96257	19	17	11	0.0382857	-4.70705	0.00695815	0.0196969	down	yes	Nmur1	NO
ENSMUSG00000026259	31	55	144.732	204	286	186	0.230843	-2.11502	2.24971e-08	1.72648e-07	down	yes	Ngef	NO
ENSMUSG00000026271	1472	685	497.904	68	54	49	22.0616	4.46347	1.3071e-52	1.11841e-50	up	yes	Gpr35	NO
ENSMUSG00000026274	50	84	42.946	28	10	31	3.53829	1.82305	0.00240778	0.00775307	up	yes	Pask	NO
ENSMUSG00000026285	921	742	372.903	8	17	14	75.9495	6.24697	9.25166e-84	1.79842e-81	up	yes	Pdcd1	NO
ENSMUSG00000026288	3060	1811	1523.92	787	846	869	3.43335	1.77962	2.63581e-20	5.57278e-19	up	yes	Inpp5d	NO
ENSMUSG00000026301	10	5	59.8322	78	163	64	0.0868867	-3.52472	2.15383e-08	1.6548e-07	down	yes	Iqca	NO
ENSMUSG00000026304	3	4	15.4671	23	30	22	0.167763	-2.57551	0.00565487	0.0163971	down	yes	Rab17	NO
ENSMUSG00000026308	6	1	17.2687	28	44	13	0.143061	-2.8053	0.00502064	0.0148112	down	yes	Klhl30	NO
ENSMUSG00000026315	322	281	223.292	149	156	183	2.20709	1.14215	4.79378e-06	2.67581e-05	up	yes	Serpinb8	NO
ENSMUSG00000026321	756	419	315.45	80	130	115	6.36804	2.67085	1.6092e-20	3.47192e-19	up	yes	Tnfrsf11a	NO
ENSMUSG00000026335	2024	1912	5145.29	6785	8557	7739	0.305247	-1.71195	1.51596e-28	4.98399e-27	down	yes	Pam	NO
ENSMUSG00000026341	15734	10200	8545.14	5062	5117	5382	2.94678	1.55914	5.6331e-22	1.33002e-20	up	yes	Actr3	NO
ENSMUSG00000026347	88	65	263.703	293	476	475	0.218924	-2.1915	1.39609e-13	1.80106e-12	down	yes	Tmem163	NO
ENSMUSG00000026355	1270	867	613.95	226	257	309	4.78397	2.25821	3.04852e-26	9.05601e-25	up	yes	Mcm6	NO
ENSMUSG00000026358	864	431	294.332	17	28	30	30.3218	4.92228	2.04384e-48	1.49896e-46	up	yes	Rgs1	NO
ENSMUSG00000026380	98	86	427.381	601	681	808	0.157335	-2.66809	5.08888e-30	1.80655e-28	down	yes	Tfcp2l1	OVERLAP
ENSMUSG00000026383	573	598	1043.88	1441	1306	1486	0.496515	-1.01009	6.01957e-09	4.94762e-08	down	yes	Epb41l5	NO
ENSMUSG00000026384	440	298	789.097	1131	1116	1141	0.386022	-1.37325	2.1049e-13	2.69293e-12	down	yes	Ptpn4	NO
ENSMUSG00000026389	404	448	865.783	1204	1219	1228	0.41947	-1.25336	4.72239e-12	5.41224e-11	down	yes	Steap3	NO
ENSMUSG00000026395	7987	4096	3701.77	2234	1743	1863	3.62876	1.85948	1.07832e-17	1.90725e-16	up	yes	Ptprc	NO
ENSMUSG00000026399	357	346	687.706	975	1069	826	0.438237	-1.19022	2.05662e-09	1.78258e-08	down	yes	Cd55	NO
ENSMUSG00000026401	0	0	5.40012	21	2	6	0.022591	-5.46811	0.00867296	0.0239056	down	yes	Cd55b	NO
ENSMUSG00000026409	86	91	213.282	337	284	318	0.338032	-1.56477	6.38947e-09	5.23017e-08	down	yes	Pfkfb2	NO
ENSMUSG00000026420	20	43	14.29	0	0	0	209.293	7.70938	2.82072e-07	1.8838e-06	up	yes	Il24	NO
ENSMUSG00000026429	93	62	47.7406	12	34	29	3.66531	1.87394	0.000574012	0.00214179	up	yes	Ube2t	NO
ENSMUSG00000026430	1636	933	973.643	809	694	736	2.02026	1.01454	1.45476e-06	8.74166e-06	up	yes	Rassf5	NO
ENSMUSG00000026442	11	13	5.89355	0	0	3	14.5084	3.85881	0.018233	0.0452369	up	yes	Nfasc	NO
ENSMUSG00000026447	74	62	173.848	242	261	274	0.312253	-1.67921	3.61525e-09	3.06195e-08	down	yes	Pik3c2b	NO
ENSMUSG00000026450	10	4	3.01267	0	0	0	44.2689	5.46822	0.0166104	0.041791	up	yes	Chit1	NO
ENSMUSG00000026458	615	446	332.456	204	171	164	3.49122	1.80373	1.12369e-14	1.58888e-13	up	yes	Ppfia4	NO
ENSMUSG00000026466	3738	2411	2331.07	1817	1647	1873	2.03701	1.02645	4.21891e-09	3.54623e-08	up	yes	Tor1aip1	NO
ENSMUSG00000026475	556	481	236.895	7	23	15	41.1449	5.36264	3.82247e-52	3.14953e-50	up	yes	Rgs16	NO
ENSMUSG00000026480	1656	1017	882.681	487	578	555	2.91371	1.54286	2.6427e-14	3.62163e-13	up	yes	Ncf2	NO
ENSMUSG00000026489	100	48	217.242	251	502	246	0.260073	-1.94301	2.85089e-07	1.90332e-06	down	yes	Coq8a	NO
ENSMUSG00000026490	763	618	1428.75	2122	1657	2296	0.405036	-1.30388	1.66795e-12	1.98194e-11	down	yes	Cdc42bpa	NO
ENSMUSG00000026494	23	59	298.562	514	518	478	0.0991206	-3.33467	5.85775e-23	1.44974e-21	down	yes	Kif26b	NO
ENSMUSG00000026495	41	39	133.395	187	271	166	0.229138	-2.12571	4.32276e-09	3.62444e-08	down	yes	Efcab2	NO
ENSMUSG00000026510	952	817	1897.68	2688	2549	2904	0.387791	-1.36665	1.74551e-19	3.4844e-18	down	yes	Trp53bp2	NO
ENSMUSG00000026525	42	47	28.1417	11	28	6	3.55047	1.82801	0.01143	0.0303597	up	yes	Opn3	NO
ENSMUSG00000026532	0	6	57.3849	120	75	107	0.0361767	-4.78879	2.67457e-10	2.5795e-09	down	yes	Spta1	NO
ENSMUSG00000026535	3699	2537	1391.31	50	48	49	75.1335	6.23138	4.57253e-187	7.0424e-184	up	yes	Ifi202b	NO
ENSMUSG00000026536	615	201	176.87	5	0	7	118.123	6.88415	2.08561e-07	1.41793e-06	up	yes	Ifi211	NO
ENSMUSG00000026548	1236	945	545.764	86	145	131	10.7183	3.422	3.54338e-47	2.46339e-45	up	yes	Slamf9	NO
ENSMUSG00000026556	152	79	250.944	351	377	356	0.375265	-1.41402	3.80004e-07	2.50031e-06	down	yes	Vangl2	NO
ENSMUSG00000026558	1167	1082	788.445	575	496	502	2.55574	1.35374	2.86483e-14	3.91267e-13	up	yes	Uck2	NO
ENSMUSG00000026566	629	648	1213.34	1654	1669	1698	0.456253	-1.13209	4.90494e-12	5.60861e-11	down	yes	Mpzl1	NO
ENSMUSG00000026573	152	86	51.9289	0	1	0	390.079	8.60762	1.537e-11	1.67249e-10	up	yes	Xcl1	OVERLAP
ENSMUSG00000026580	223	116	78.5155	14	2	11	22.055	4.46303	3.61183e-16	5.73482e-15	up	yes	Selp	NO
ENSMUSG00000026594	185	110	303.942	437	402	455	0.402877	-1.31159	1.65636e-07	1.13925e-06	down	yes	Ralgps2	NO
ENSMUSG00000026602	12	35	63.0513	119	75	88	0.305635	-1.71012	0.00137271	0.00470219	down	yes	Nphs2	NO
ENSMUSG00000026605	286	223	144.228	47	74	54	5.17422	2.37134	1.82946e-13	2.34805e-12	up	yes	Cenpf	NO
ENSMUSG00000026610	1	9	19.3972	25	46	21	0.201168	-2.31353	0.0129043	0.0336813	down	yes	Esrrg	NO
ENSMUSG00000026616	16	16	76.229	153	91	129	0.153475	-2.70393	7.44963e-09	6.04362e-08	down	yes	Cr2	NO
ENSMUSG00000026620	346	354	257.496	205	176	171	2.27313	1.18468	1.25427e-06	7.61922e-06	up	yes	Mark1	NO
ENSMUSG00000026622	125	76	62.518	25	49	27	3.51318	1.81278	0.00013396	0.000575198	up	yes	Nek2	NO
ENSMUSG00000026628	1915	1555	846.213	124	176	148	13.7972	3.78631	6.9515e-81	1.30077e-78	up	yes	Atf3	NO
ENSMUSG00000026630	259	329	145.179	41	11	23	14.1412	3.82183	3.40401e-19	6.71479e-18	up	yes	Batf3	NO
ENSMUSG00000026638	274	308	530.978	734	726	707	0.482773	-1.05058	2.01573e-07	1.37229e-06	down	yes	Irf6	NO
ENSMUSG00000026646	76	66	45.9524	30	25	24	3.20595	1.68075	0.000526462	0.00198397	up	yes	Suv39h2	NO
ENSMUSG00000026650	10	17	48.0421	62	126	38	0.216163	-2.20981	0.000528746	0.00199033	down	yes	Meig1	NO
ENSMUSG00000026656	5877	2840	1994.9	207	203	177	26.0014	4.70052	1.16923e-89	2.60115e-87	up	yes	Fcgr2b	NO
ENSMUSG00000026669	184	195	93.0052	20	14	14	14.1686	3.82463	1.14003e-20	2.48916e-19	up	yes	Mcm10	NO
ENSMUSG00000026674	1078	946	1789.42	2358	2415	2477	0.498465	-1.00444	7.69724e-12	8.63258e-11	down	yes	Ddr2	NO
ENSMUSG00000026676	26	47	85.3989	142	95	135	0.356649	-1.48742	0.000620299	0.00230121	down	yes	Ccdc3	NO
ENSMUSG00000026679	40	59	126.965	155	265	145	0.316841	-1.65817	3.03647e-05	0.000147492	down	yes	Enkur	NO
ENSMUSG00000026683	316	219	133.984	40	36	15	10.3942	3.37771	1.12459e-17	1.98733e-16	up	yes	Nuf2	NO
ENSMUSG00000026691	2	8	134.287	139	474	98	0.0259184	-5.26988	5.72936e-06	3.14628e-05	down	yes	Fmo3	NO
ENSMUSG00000026700	25	12	8.74408	0	3	1	16.2335	4.0209	0.00245053	0.00787805	up	yes	Tnfsf4	NO
ENSMUSG00000026721	1154	1105	2457.57	3411	3569	3589	0.382653	-1.38589	1.36617e-21	3.15132e-20	down	yes	Rabgap1l	NO
ENSMUSG00000026725	181	153	800.518	1399	1192	1332	0.151835	-2.71942	1.56841e-46	1.05733e-44	down	yes	Tnn	OVERLAP
ENSMUSG00000026737	1917	991	1095.73	780	858	874	2.03348	1.02395	3.52054e-06	2.00422e-05	up	yes	Pip4k2a	NO
ENSMUSG00000026748	2197	1447	3498.45	5077	4779	4725	0.442006	-1.17786	1.28312e-12	1.53744e-11	down	yes	Plxdc2	NO
ENSMUSG00000026749	1100	988	727.671	482	498	460	2.58992	1.37291	2.8161e-15	4.18278e-14	up	yes	Nek6	NO
ENSMUSG00000026751	14	5	4.26179	0	1	0	30.7655	4.94324	0.0117109	0.0310359	up	yes	Nr5a1	NO
ENSMUSG00000026764	52	37	28.0272	10	28	8	3.42825	1.77747	0.0115268	0.0305965	up	yes	Kif5c	NO
ENSMUSG00000026768	748	647	3722.6	6688	5398	6344	0.135056	-2.88837	2.2131e-74	3.63202e-72	down	yes	Itga8	OVERLAP
ENSMUSG00000026770	876	359	288.324	20	58	43	17.8244	4.15578	6.8851e-27	2.11757e-25	up	yes	Il2ra	NO
ENSMUSG00000026773	7183	2841	3057.23	1477	1758	1628	3.59116	1.84445	4.55778e-13	5.65753e-12	up	yes	Pfkfb3	NO
ENSMUSG00000026778	835	603	487.561	278	352	301	2.74105	1.45473	5.34099e-12	6.08982e-11	up	yes	Prkcq	NO
ENSMUSG00000026779	107	72	54.5081	31	22	30	3.8203	1.93369	3.06168e-05	0.000148572	up	yes	Mastl	NO
ENSMUSG00000026781	819	761	1522.15	2079	2159	2093	0.446286	-1.16396	2.13286e-14	2.94105e-13	down	yes	Acbd5	NO
ENSMUSG00000026784	141	131	89.0149	55	53	48	3.11667	1.64	4.99596e-06	2.77459e-05	up	yes	Pdss1	NO
ENSMUSG00000026785	108	237	335.185	530	385	471	0.456062	-1.1327	0.000591843	0.00220381	down	yes	Pkn3	NO
ENSMUSG00000026786	1547	921	778.828	438	420	445	3.34073	1.74016	3.92842e-17	6.72264e-16	up	yes	Apbb1ip	NO
ENSMUSG00000026807	35	31	65.5047	56	143	76	0.428614	-1.22225	0.0150952	0.0385063	down	yes	Ak8	NO
ENSMUSG00000026822	23411	17062	9620.44	1086	1465	1500	17.7454	4.14938	4.50509e-125	2.25502e-122	up	yes	Lcn2	NO
ENSMUSG00000026829	113	35	42.5664	22	16	21	4.3511	2.12138	0.000324357	0.00128067	up	yes	Gbgt1	NO
ENSMUSG00000026837	1589	2256	1418.3	962	1055	989	2.31903	1.21352	6.03553e-09	4.95666e-08	up	yes	Col5a1	NO
ENSMUSG00000026839	14	8	42.79	67	78	60	0.189959	-2.39624	2.49203e-05	0.000122623	down	yes	Upp2	NO
ENSMUSG00000026840	79	87	160.325	223	235	208	0.447413	-1.16032	7.86042e-05	0.000352083	down	yes	Lamc3	OVERLAP
ENSMUSG00000026864	16522	14753	11814.6	7469	10158	8905	2.10645	1.07481	1.84738e-11	1.99612e-10	up	yes	Hspa5	NO
ENSMUSG00000026866	99	90	64.9062	34	60	31	2.70035	1.43314	0.00156512	0.0052925	up	yes	Kynu	NO
ENSMUSG00000026870	30	36	178.284	262	332	289	0.134253	-2.89698	3.61661e-19	7.12013e-18	down	yes	Cutal	NO
ENSMUSG00000026873	119	125	68.5404	14	30	34	5.62673	2.4923	7.76393e-08	5.57966e-07	up	yes	Phf19	NO
ENSMUSG00000026874	89	155	3434.68	5467	5365	7433	0.024298	-5.36302	2.08512e-107	6.95804e-105	down	yes	Hc	NO
ENSMUSG00000026879	18162	16613	38404.4	51736	62423	51638	0.374885	-1.41548	7.50189e-22	1.75882e-20	down	yes	Gsn	NO
ENSMUSG00000026888	175	278	796.426	1102	1255	1395	0.219398	-2.18838	1.56581e-19	3.13194e-18	down	yes	Grb14	NO
ENSMUSG00000026890	140	101	87.0696	50	75	60	2.31292	1.20971	0.00135606	0.00465475	up	yes	Lhx6	NO
ENSMUSG00000026896	3500	2002	1588.66	701	581	836	4.57859	2.1949	4.46993e-24	1.1807e-22	up	yes	Ifih1	NO
ENSMUSG00000026904	1	4	12.1125	25	22	12	0.154497	-2.69435	0.0149969	0.038319	down	yes	Slc4a10	NO
ENSMUSG00000026914	2188	2061	1387.25	732	934	752	3.1439	1.65256	2.92936e-21	6.61982e-20	up	yes	Psmd14	NO
ENSMUSG00000026918	590	486	960.599	1300	1267	1340	0.490807	-1.02677	4.29566e-10	4.02657e-09	down	yes	Brd3	NO
ENSMUSG00000026940	0	0	6.11149	7	16	10	0.019953	-5.64725	0.00332819	0.0103506	down	yes	Ccdc183	NO
ENSMUSG00000026946	2143	1704	1335.58	780	1007	858	2.58869	1.37222	3.23129e-15	4.77821e-14	up	yes	Nmi	NO
ENSMUSG00000026950	29	44	22.3347	16	9	7	4.12966	2.04602	0.00532859	0.0155796	up	yes	Neb	NO
ENSMUSG00000026955	97	114	54.1871	13	6	20	9.76273	3.28728	1.37008e-09	1.20791e-08	up	yes	Sapcd2	NO
ENSMUSG00000026956	1272	1617	1126.4	897	795	907	2.00826	1.00595	3.39286e-07	2.24124e-06	up	yes	Uap1l1	NO
ENSMUSG00000026979	1345	1028	739.289	382	382	415	3.57867	1.83942	7.2182e-25	1.98248e-23	up	yes	Psd4	NO
ENSMUSG00000026981	5404	3186	1966.73	152	165	206	28.9778	4.85688	6.89977e-118	2.65668e-115	up	yes	Il1rn	NO
ENSMUSG00000026986	84	89	204.284	298	321	276	0.346568	-1.52879	2.01349e-08	1.55353e-07	down	yes	Hnmt	NO
ENSMUSG00000027001	29	28	56.3013	81	62	93	0.432491	-1.20926	0.00922836	0.0252626	down	yes	Dusp19	NO
ENSMUSG00000027015	74	62	229.634	285	388	406	0.225011	-2.15194	3.42189e-14	4.64496e-13	down	yes	Cybrd1	NO
ENSMUSG00000027016	7	3	41.4067	54	85	73	0.0834992	-3.58209	1.38957e-07	9.69068e-07	down	yes	Zfp385b	NO
ENSMUSG00000027018	1338	1089	805.954	456	570	442	2.94357	1.55757	2.25219e-16	3.62486e-15	up	yes	Hat1	NO
ENSMUSG00000027022	2	1	33.4564	9	139	29	0.030038	-5.05707	2.72854e-05	0.000133474	down	yes	Xirp2	NO
ENSMUSG00000027030	530	516	360.39	205	263	228	2.69204	1.4287	1.19296e-10	1.19727e-09	up	yes	Stk39	NO
ENSMUSG00000027068	113	53	46.0723	19	16	20	5.29239	2.40392	5.73305e-06	3.14744e-05	up	yes	Dhrs9	NO
ENSMUSG00000027070	45	117	490.896	764	766	922	0.121294	-3.04342	6.23063e-21	1.3739e-19	down	yes	Lrp2	OVERLAP
ENSMUSG00000027076	215	296	189.659	143	149	114	2.27595	1.18647	9.07092e-05	0.000402611	up	yes	Timm10	NO
ENSMUSG00000027078	5462	5238	3110.44	1252	1279	1487	4.77105	2.25431	2.69992e-50	2.07915e-48	up	yes	Ube2l6	NO
ENSMUSG00000027108	1222	916	798.794	546	649	585	2.13396	1.09354	1.9018e-09	1.65412e-08	up	yes	Ola1	NO
ENSMUSG00000027115	122	79	60.5797	27	41	22	3.94775	1.98103	2.18439e-05	0.000108298	up	yes	Kif18a	NO
ENSMUSG00000027130	607	423	926.679	1222	1234	1330	0.482546	-1.05126	4.58517e-09	3.82199e-08	down	yes	Slc12a6	NO
ENSMUSG00000027134	403	608	390.622	304	314	265	2.07745	1.05482	5.53273e-05	0.000255953	up	yes	Lpcat4	NO
ENSMUSG00000027175	178	222	136.117	94	71	88	2.85234	1.51215	3.28466e-06	1.87832e-05	up	yes	Tcp11l1	NO
ENSMUSG00000027186	28	92	315.979	499	538	520	0.142036	-2.81567	3.63969e-14	4.92724e-13	down	yes	Elf5	NO
ENSMUSG00000027187	835	655	3125.2	5170	4945	4983	0.175573	-2.50986	1.94442e-65	2.51169e-63	down	yes	Cat	OVERLAP
ENSMUSG00000027188	219	137	546.716	784	841	908	0.248823	-2.00681	1.49415e-20	3.24116e-19	down	yes	Pamr1	NO
ENSMUSG00000027199	1226	785	499.979	88	113	129	10.7828	3.43065	1.42908e-46	9.69937e-45	up	yes	Gatm	NO
ENSMUSG00000027200	365	364	1112.49	1863	1333	1939	0.254502	-1.97425	6.70122e-22	1.57479e-20	down	yes	Sema6d	NO
ENSMUSG00000027203	579	711	485.947	360	370	340	2.17434	1.12058	2.65733e-07	1.77884e-06	up	yes	Dut	NO
ENSMUSG00000027204	4394	4573	3312.83	2413	2263	2472	2.25228	1.17139	7.17149e-15	1.03048e-13	up	yes	Fbn1	NO
ENSMUSG00000027210	186	123	305.172	406	437	440	0.426847	-1.22821	2.47047e-07	1.66549e-06	down	yes	Meis2	NO
ENSMUSG00000027217	547	465	1623.11	3133	2025	2392	0.238845	-2.06585	4.94076e-24	1.29992e-22	down	yes	Tspan18	NO
ENSMUSG00000027219	628	205	199.705	32	22	62	12.4861	3.64225	1.85456e-16	3.00664e-15	up	yes	Slc28a2	NO
ENSMUSG00000027220	19	30	13.2368	2	7	3	7.41819	2.89107	0.00303722	0.00953005	up	yes	Syt13	NO
ENSMUSG00000027221	300	304	662.073	988	887	976	0.379735	-1.39693	9.88312e-14	1.28744e-12	down	yes	Chst1	NO
ENSMUSG00000027227	204	159	376.929	475	622	507	0.402711	-1.31218	1.14317e-08	9.06833e-08	down	yes	Sord	NO
ENSMUSG00000027230	843	925	650.342	487	435	468	2.28644	1.1931	5.99602e-10	5.51666e-09	up	yes	Creb3l1	NO
ENSMUSG00000027253	877	650	1622.99	2377	2028	2550	0.390098	-1.35809	4.25383e-15	6.23045e-14	down	yes	Lrp4	OVERLAP
ENSMUSG00000027272	492	422	871.075	1184	1118	1314	0.451146	-1.14833	3.59092e-11	3.77626e-10	down	yes	Ubr1	NO
ENSMUSG00000027293	6199	5347	11934.3	18838	15393	16422	0.406514	-1.29862	1.82474e-18	3.39543e-17	down	yes	Ehd4	NO
ENSMUSG00000027306	412	367	218.673	62	92	99	5.50593	2.46099	1.49009e-18	2.78309e-17	up	yes	Nusap1	NO
ENSMUSG00000027309	476	437	910.293	1436	1003	1386	0.426733	-1.22859	1.60155e-09	1.40234e-08	down	yes	4930402H24Rik	NO
ENSMUSG00000027312	835	669	1354.58	1748	1723	2059	0.484518	-1.04538	2.96545e-10	2.8368e-09	down	yes	Atrn	NO
ENSMUSG00000027313	117	148	97.085	62	62	81	2.33509	1.22348	0.000836701	0.00301194	up	yes	Chac1	NO
ENSMUSG00000027314	461	606	1906.18	2864	2730	3414	0.214228	-2.22278	4.66709e-29	1.58649e-27	down	yes	Dll4	NO
ENSMUSG00000027318	17	20	51.8294	101	61	73	0.282649	-1.82292	0.000385849	0.00149678	down	yes	Adam33	NO
ENSMUSG00000027322	1092	384	356.293	58	71	86	11.9401	3.57775	2.07002e-25	5.85393e-24	up	yes	Siglec1	NO
ENSMUSG00000027323	219	188	108.404	26	47	28	7.18783	2.84556	4.29073e-14	5.76184e-13	up	yes	Rad51	NO
ENSMUSG00000027326	130	103	60.6601	17	18	16	8.1296	3.02318	2.52082e-11	2.68468e-10	up	yes	Knl1	NO
ENSMUSG00000027329	52	108	221.741	325	416	259	0.291977	-1.77607	7.24055e-07	4.5431e-06	down	yes	Spef1	NO
ENSMUSG00000027331	213	271	134.368	46	54	42	6.1523	2.62113	7.48603e-15	1.07291e-13	up	yes	Knstrn	NO
ENSMUSG00000027339	2281	1647	1310.66	766	853	810	2.8694	1.52075	1.42252e-19	2.8596e-18	up	yes	Rassf2	NO
ENSMUSG00000027342	3270	2718	2213.61	1393	1751	1692	2.20786	1.14265	1.0832e-12	1.30493e-11	up	yes	Pcna	NO
ENSMUSG00000027344	12	9	35.5537	32	93	42	0.223674	-2.16053	0.00147528	0.00501922	down	yes	Fsip1	NO
ENSMUSG00000027368	1060	728	434.956	98	85	53	13.3978	3.74393	3.84192e-44	2.37416e-42	up	yes	Dusp2	NO
ENSMUSG00000027376	1	3	17.0739	23	52	12	0.0832823	-3.58585	0.00127695	0.00441572	down	yes	Prom2	NO
ENSMUSG00000027377	78	107	167.07	212	264	202	0.492841	-1.02081	0.00121118	0.00420353	down	yes	Mall	NO
ENSMUSG00000027379	184	161	101.842	47	51	41	4.42858	2.14684	5.99828e-10	5.51666e-09	up	yes	Bub1	NO
ENSMUSG00000027380	1	9	370.415	532	632	826	0.0090677	-6.78505	1.3786e-38	6.9179e-37	down	yes	Acoxl	NO
ENSMUSG00000027384	194	277	180.922	127	141	139	2.09688	1.06825	0.000394805	0.00152808	up	yes	Ndufaf5	NO
ENSMUSG00000027398	1064	673	558.185	341	309	317	3.17356	1.6661	3.75827e-15	5.52731e-14	up	yes	Il1b	NO
ENSMUSG00000027405	1165	1049	821.006	514	578	704	2.20501	1.14079	1.60182e-09	1.40234e-08	up	yes	Nop56	NO
ENSMUSG00000027408	1183	1346	840.33	383	642	475	3.03616	1.60225	6.04948e-12	6.84696e-11	up	yes	Cpxm1	NO
ENSMUSG00000027420	11	7	24.8288	34	30	49	0.282879	-1.82174	0.00963071	0.0261956	down	yes	Bfsp1	NO
ENSMUSG00000027422	9756	6237	5535.01	3549	3838	3648	2.56098	1.3567	4.47728e-16	7.06972e-15	up	yes	Rrbp1	NO
ENSMUSG00000027423	5968	3728	3121.2	1685	1984	1764	3.15138	1.65598	3.2398e-20	6.79625e-19	up	yes	Snx5	NO
ENSMUSG00000027442	0	0	12.0333	17	25	23	0.0101334	-6.62474	9.67422e-05	0.00042721	down	yes	Cst8	NO
ENSMUSG00000027446	24	25	184.172	296	291	349	0.0937708	-3.41472	7.19107e-25	1.97774e-23	down	yes	Cstdc2	NO
ENSMUSG00000027452	279	163	760.827	1086	1364	1137	0.217537	-2.20066	1.92136e-23	4.88191e-22	down	yes	Acss1	NO
ENSMUSG00000027454	140	152	80.5839	29	23	33	6.17569	2.6266	5.70277e-11	5.88561e-10	up	yes	Gins1	NO
ENSMUSG00000027456	297	196	128.998	38	33	44	7.59114	2.92432	6.01119e-18	1.07943e-16	up	yes	Sdcbp2	NO
ENSMUSG00000027469	739	539	324.785	79	89	73	9.40986	3.23417	9.09922e-41	5.04667e-39	up	yes	Tpx2	NO
ENSMUSG00000027489	26	17	11.9767	5	1	8	5.44813	2.44576	0.0167324	0.0420453	up	yes	Necab3	NO
ENSMUSG00000027496	300	317	176.292	63	57	93	5.20853	2.38088	1.19967e-14	1.69391e-13	up	yes	Aurka	NO
ENSMUSG00000027499	205	234	552.881	906	808	741	0.321325	-1.6379	2.24126e-14	3.08417e-13	down	yes	Pkia	NO
ENSMUSG00000027500	168	244	1369.09	2425	2263	2200	0.108205	-3.20816	8.91111e-52	7.19428e-50	down	yes	Stmn2	NO
ENSMUSG00000027506	3494	2415	2087.76	1382	1504	1404	2.44013	1.28696	5.30583e-15	7.72607e-14	up	yes	Tpd52	NO
ENSMUSG00000027513	2	3	13.3882	15	46	5	0.136252	-2.87565	0.0156636	0.0397233	down	yes	Pck1	NO
ENSMUSG00000027514	7318	6638	3156.84	168	138	103	60.9018	5.92841	4.97771e-202	1.10737e-198	up	yes	Zbp1	NO
ENSMUSG00000027524	96	58	388.47	664	566	686	0.142349	-2.8125	2.01612e-29	6.99598e-28	down	yes	Edn3	OVERLAP
ENSMUSG00000027530	0	9	36.7057	47	61	79	0.0892344	-3.48626	1.23942e-05	6.42061e-05	down	yes	Fabp12	NO
ENSMUSG00000027540	5758	3627	2992.66	1739	1584	1780	3.24882	1.69992	3.57333e-22	8.52745e-21	up	yes	Ptpn1	NO
ENSMUSG00000027544	541	262	226.181	101	81	101	4.97575	2.31491	7.71922e-14	1.0148e-12	up	yes	Nfatc2	NO
ENSMUSG00000027555	590	449	263.069	63	65	61	9.76993	3.28835	1.27942e-38	6.45253e-37	up	yes	Car13	NO
ENSMUSG00000027559	12	25	158.831	167	623	19	0.0835139	-3.58184	0.017004	0.0425941	down	yes	Car3	NO
ENSMUSG00000027560	7	32	9.004	0	0	0	131.767	7.04185	3.50224e-05	0.000168643	up	yes	Dok5	NO
ENSMUSG00000027566	5882	5613	4096.52	2534	3080	2778	2.45249	1.29425	9.29031e-18	1.64757e-16	up	yes	Psma7	NO
ENSMUSG00000027574	44	101	252.986	376	395	417	0.223332	-2.16274	1.5158e-10	1.50468e-09	down	yes	Nkain4	NO
ENSMUSG00000027579	23	19	60.7566	80	113	85	0.269334	-1.89253	4.93411e-05	0.000230604	down	yes	Srms	NO
ENSMUSG00000027589	508	389	1038.32	1617	1422	1501	0.351253	-1.50942	2.80743e-18	5.15691e-17	down	yes	Pcmtd2	NO
ENSMUSG00000027596	3	15	4.34819	0	1	0	31.2525	4.9659	0.013053	0.0340119	up	yes	a	NO
ENSMUSG00000027597	369	321	221.805	148	99	129	3.27429	1.71118	2.4703e-10	2.39633e-09	up	yes	Ahcy	NO
ENSMUSG00000027602	503	755	1289.96	1789	1930	1718	0.419843	-1.25208	1.11737e-08	8.88418e-08	down	yes	Map1lc3a	NO
ENSMUSG00000027605	124	127	362.425	464	669	523	0.271719	-1.87982	4.94075e-14	6.60371e-13	down	yes	Acss2	NO
ENSMUSG00000027611	457	555	375.357	261	309	238	2.25755	1.17476	1.02308e-06	6.30669e-06	up	yes	Procr	NO
ENSMUSG00000027613	2850	2928	1988.02	1187	1383	1247	2.71635	1.44167	2.94307e-19	5.81699e-18	up	yes	Eif6	NO
ENSMUSG00000027635	162	124	105.169	72	66	91	2.22263	1.15227	0.000762013	0.00276395	up	yes	Dsn1	NO
ENSMUSG00000027636	202	109	79.3426	11	26	27	8.56358	3.09821	3.77321e-11	3.95538e-10	up	yes	Sla2	NO
ENSMUSG00000027639	23863	14432	10815.5	4576	4041	4730	5.06177	2.33964	1.57847e-39	8.31686e-38	up	yes	Samhd1	NO
ENSMUSG00000027641	824	579	509.652	394	317	382	2.27587	1.18642	1.69512e-08	1.31907e-07	up	yes	Rbl1	NO
ENSMUSG00000027654	74	86	43.2082	14	13	14	7.02605	2.81271	9.87986e-08	7.00101e-07	up	yes	Fam83d	NO
ENSMUSG00000027670	361	178	119.485	11	1	3	62.7497	5.97154	1.31342e-08	1.03533e-07	up	yes	Ocstamp	NO
ENSMUSG00000027676	19	33	54.9425	98	64	71	0.404717	-1.30501	0.00974721	0.0264622	down	yes	Ccdc39	NO
ENSMUSG00000027684	338	310	708.177	995	962	1094	0.379776	-1.39678	9.7368e-15	1.38361e-13	down	yes	Mecom	NO
ENSMUSG00000027699	204	201	129.885	88	57	72	3.342	1.74071	1.09599e-07	7.71312e-07	up	yes	Ect2	NO
ENSMUSG00000027702	23	18	42.0414	72	59	47	0.409493	-1.28809	0.015698	0.0397754	down	yes	Lrrc34	NO
ENSMUSG00000027715	748	511	307.237	55	63	54	12.9646	3.6965	6.15303e-47	4.24814e-45	up	yes	Ccna2	NO
ENSMUSG00000027716	38	31	69.4432	94	94	105	0.419845	-1.25207	0.00227315	0.00735384	down	yes	Trpc3	NO
ENSMUSG00000027718	50	13	13.4104	0	0	0	197.144	7.62311	7.32654e-07	4.59274e-06	up	yes	Il21	NO
ENSMUSG00000027737	193	116	93.9411	29	60	55	3.79264	1.9232	3.14328e-06	1.80071e-05	up	yes	Slc7a11	NO
ENSMUSG00000027752	741	641	511.965	347	418	354	2.20366	1.1399	7.06488e-09	5.75949e-08	up	yes	Exosc8	NO
ENSMUSG00000027765	31	17	53.7862	61	105	68	0.362102	-1.46553	0.00397055	0.012047	down	yes	P2ry1	NO
ENSMUSG00000027776	21	15	47.5683	94	48	72	0.298683	-1.74331	0.00126979	0.00439326	down	yes	Il12a	NO
ENSMUSG00000027778	84	131	291.96	397	435	484	0.296313	-1.75481	3.65594e-10	3.44954e-09	down	yes	Ift80	OVERLAP
ENSMUSG00000027784	235	115	499.416	741	694	853	0.268968	-1.89449	8.55667e-14	1.12195e-12	down	yes	Ppm1l	NO
ENSMUSG00000027787	901	738	622.035	416	482	514	2.06919	1.04907	2.37056e-08	1.81089e-07	up	yes	Nmd3	NO
ENSMUSG00000027792	44	45	151.112	226	258	225	0.224806	-2.15325	8.24169e-12	9.21358e-11	down	yes	Bche	NO
ENSMUSG00000027796	14	14	184.613	393	269	300	0.0520007	-4.26532	2.3045e-27	7.26624e-26	down	yes	Smad9	NO
ENSMUSG00000027797	438	327	213.322	62	91	93	5.5295	2.46715	2.13842e-18	3.94977e-17	up	yes	Dclk1	NO
ENSMUSG00000027799	130	108	387.271	661	536	610	0.234768	-2.09069	3.32617e-20	6.95888e-19	down	yes	Nbea	OVERLAP
ENSMUSG00000027803	1968	1754	3643.14	5436	4658	5134	0.436491	-1.19598	3.94315e-16	6.24603e-15	down	yes	Wwtr1	NO
ENSMUSG00000027811	126	133	85.3061	45	75	30	3.09551	1.63018	0.00020365	0.000840196	up	yes	4930579G24Rik	NO
ENSMUSG00000027820	390	358	2281.41	3840	3503	4082	0.117059	-3.0947	1.35125e-85	2.78914e-83	down	yes	Mme	OVERLAP
ENSMUSG00000027831	36	94	245.299	361	356	448	0.204903	-2.28699	2.79752e-10	2.68771e-09	down	yes	Veph1	NO
ENSMUSG00000027832	30	108	46.3382	25	26	28	3.24148	1.69665	0.00549778	0.0160065	up	yes	Ptx3	NO
ENSMUSG00000027843	2416	920	791.575	148	113	142	14.4065	3.84864	4.2101e-39	2.18947e-37	up	yes	Ptpn22	NO
ENSMUSG00000027857	40	37	69.7356	83	84	118	0.483612	-1.04808	0.0126712	0.0331897	down	yes	Tshb	NO
ENSMUSG00000027858	465	639	2344.85	3752	3654	3918	0.176447	-2.50269	4.06677e-38	2.01049e-36	down	yes	Tspan2	NO
ENSMUSG00000027861	10	16	132.333	67	515	100	0.069207	-3.85294	0.000998159	0.00353407	down	yes	Casq2	OVERLAP
ENSMUSG00000027863	1399	1034	807.498	494	477	508	2.92132	1.54662	2.33824e-18	4.31089e-17	up	yes	Cd2	NO
ENSMUSG00000027875	141	190	642.945	943	1043	1086	0.194629	-2.3612	1.45048e-26	4.38032e-25	down	yes	Hmgcs2	NO
ENSMUSG00000027907	9558	11702	8116.34	4933	7626	5666	2.10571	1.07431	1.87994e-07	1.28684e-06	up	yes	S100a11	NO
ENSMUSG00000027913	51	79	29.2021	0	0	0	427.942	8.74127	8.08448e-11	8.20829e-10	up	yes	Crct1	NO
ENSMUSG00000027931	230	334	911.401	1556	1155	1526	0.241189	-2.05176	3.27035e-18	5.98527e-17	down	yes	Npr1	NO
ENSMUSG00000027932	133	173	343.89	477	461	550	0.37128	-1.42942	7.16622e-09	5.83735e-08	down	yes	Slc27a3	NO
ENSMUSG00000027940	6999	4431	4085.11	2927	2584	3080	2.35094	1.23324	2.19253e-12	2.57623e-11	up	yes	Tpm3	NO
ENSMUSG00000027951	1799	1052	901.612	523	434	561	3.31155	1.72751	1.14606e-15	1.76104e-14	up	yes	Adar	NO
ENSMUSG00000027954	810	859	2121.27	3481	2948	3016	0.317145	-1.65679	8.64985e-23	2.13022e-21	down	yes	Efna1	NO
ENSMUSG00000027955	391	524	1597.61	2316	2404	2804	0.220033	-2.18421	1.68344e-27	5.36718e-26	down	yes	Gask1b	NO
ENSMUSG00000027956	56	55	115.98	152	140	202	0.402743	-1.31207	0.000157622	0.000667774	down	yes	Tmem144	NO
ENSMUSG00000027959	62	39	32.9687	18	24	17	3.02568	1.59726	0.0055894	0.0162354	up	yes	Sass6	NO
ENSMUSG00000027961	1	2	11.9742	5	41	15	0.088946	-3.49093	0.00821567	0.0228021	down	yes	Lrrc39	NO
ENSMUSG00000027962	3907	3910	2864.75	1883	2088	2149	2.29099	1.19597	1.72956e-15	2.62542e-14	up	yes	Vcam1	NO
ENSMUSG00000027971	4	12	39.0551	67	60	64	0.152669	-2.71152	2.24344e-05	0.000110964	down	yes	Ndst4	NO
ENSMUSG00000027978	107	115	208.517	276	261	323	0.463602	-1.10904	3.85068e-05	0.000183934	down	yes	Prss12	NO
ENSMUSG00000027983	17	31	48.6421	69	69	66	0.427416	-1.22629	0.0169094	0.0424111	down	yes	Cyp2u1	NO
ENSMUSG00000027993	454	326	728.007	967	979	1062	0.460427	-1.11896	1.4333e-09	1.26032e-08	down	yes	Trim2	NO
ENSMUSG00000027994	609	439	335.657	234	146	192	3.24922	1.70009	3.7424e-11	3.92717e-10	up	yes	Mcub	NO
ENSMUSG00000027995	3015	1233	1130.88	362	414	391	6.34838	2.66639	3.33113e-24	8.86914e-23	up	yes	Tlr2	NO
ENSMUSG00000028003	151	162	1072.47	1705	2027	1680	0.103732	-3.26907	5.21803e-63	6.2937e-61	down	yes	Lrat	OVERLAP
ENSMUSG00000028005	1925	1116	3289.86	4837	4125	5229	0.377771	-1.40441	5.78561e-13	7.13297e-12	down	yes	Gucy1b1	NO
ENSMUSG00000028019	105	97	66.1193	41	37	38	3.11287	1.63824	5.89661e-05	0.000271033	up	yes	Pdgfc	NO
ENSMUSG00000028024	732	597	2089.24	3255	2916	3531	0.244111	-2.03439	2.42357e-37	1.16366e-35	down	yes	Enpep	NO
ENSMUSG00000028036	31	31	182.747	284	346	282	0.121625	-3.03949	2.97727e-21	6.7205e-20	down	yes	Ptgfr	NO
ENSMUSG00000028037	8538	5240	3141.91	249	256	244	32.4594	5.02056	1.59966e-160	1.77936e-157	up	yes	Ifi44	NO
ENSMUSG00000028041	2544	3159	2130.8	1589	1509	1536	2.22159	1.15159	1.54604e-10	1.53318e-09	up	yes	Adam15	NO
ENSMUSG00000028042	1748	1614	1233.49	964	836	848	2.2693	1.18225	6.30717e-13	7.74737e-12	up	yes	Zbtb7b	NO
ENSMUSG00000028044	528	621	329.161	111	146	139	5.23039	2.38692	5.7859e-22	1.36289e-20	up	yes	Cks1b	NO
ENSMUSG00000028047	96	135	628.438	1091	920	1102	0.13404	-2.89926	2.9522e-35	1.3194e-33	down	yes	Thbs3	NO
ENSMUSG00000028048	1995	1340	1130.6	618	773	778	2.72357	1.4455	3.57164e-14	4.83839e-13	up	yes	Gba	NO
ENSMUSG00000028063	4374	6576	4078.88	3018	2825	2907	2.27306	1.18464	9.77053e-09	7.81564e-08	up	yes	Lmna	NO
ENSMUSG00000028064	1772	1358	1051.81	656	663	649	2.827	1.49927	1.03737e-19	2.09589e-18	up	yes	Sema4a	NO
ENSMUSG00000028066	593	618	391.155	192	302	167	3.28597	1.71632	2.80902e-10	2.69746e-09	up	yes	Pmf1	NO
ENSMUSG00000028068	143	131	76.0497	24	26	34	5.83654	2.54511	2.98823e-10	2.85586e-09	up	yes	Iqgap3	NO
ENSMUSG00000028071	933	527	358.184	58	104	58	11.68	3.54597	2.21686e-31	8.53577e-30	up	yes	Sh2d2a	NO
ENSMUSG00000028082	426	532	1329.97	1868	1914	2247	0.286889	-1.80144	1.60805e-20	3.47192e-19	down	yes	Sh3d19	OVERLAP
ENSMUSG00000028088	79	77	394.796	599	683	663	0.143539	-2.80049	7.74632e-34	3.23118e-32	down	yes	Fmo5	OVERLAP
ENSMUSG00000028108	4889	3424	2985.7	2033	2143	2118	2.34104	1.22715	4.60447e-15	6.72925e-14	up	yes	Ecm1	NO
ENSMUSG00000028111	1033	829	640.852	297	544	409	2.65327	1.40777	7.26689e-09	5.90734e-08	up	yes	Ctsk	NO
ENSMUSG00000028116	26	33	205.686	83	814	141	0.102564	-3.2854	0.00685106	0.019424	down	yes	Myoz2	NO
ENSMUSG00000028127	907	825	1612.99	1968	2228	2451	0.466047	-1.10145	1.29927e-11	1.42231e-10	down	yes	Abcd3	NO
ENSMUSG00000028128	8914	6826	4004.91	1068	1049	846	9.43289	3.2377	1.76541e-84	3.5347e-82	up	yes	F3	NO
ENSMUSG00000028132	73	86	173.843	250	257	240	0.382725	-1.38562	1.72678e-06	1.02562e-05	down	yes	Tmem56	OVERLAP
ENSMUSG00000028139	8	34	56.4183	73	116	63	0.308013	-1.69894	0.0048972	0.0144854	down	yes	Riiad1	NO
ENSMUSG00000028159	587	320	292.147	166	160	188	3.10641	1.63525	9.18409e-10	8.25332e-09	up	yes	Dapp1	NO
ENSMUSG00000028175	138	96	57.8739	10	13	13	11.5284	3.52712	4.94026e-13	6.11334e-12	up	yes	Depdc1a	NO
ENSMUSG00000028195	4276	6081	3812.45	2943	2766	2337	2.33218	1.22168	4.07862e-09	3.43696e-08	up	yes	Ccn1	NO
ENSMUSG00000028197	0	2	8.99485	18	11	17	0.0796939	-3.64939	0.0115429	0.030627	down	yes	Col24a1	NO
ENSMUSG00000028217	34	17	13.6436	4	7	3	6.39245	2.67637	0.00393755	0.0119596	up	yes	Cdh17	NO
ENSMUSG00000028229	47	71	157.005	262	220	222	0.303079	-1.72223	1.8197e-07	1.24646e-06	down	yes	Rmdn1	NO
ENSMUSG00000028238	205	177	360.054	417	539	534	0.457811	-1.12718	7.35433e-07	4.60871e-06	down	yes	Atp6v0d2	NO
ENSMUSG00000028268	14080	9098	5503.98	779	804	812	17.1079	4.09659	3.63949e-133	2.082e-130	up	yes	Gbp3	NO
ENSMUSG00000028270	19587	12346	7552.58	921	1116	1130	17.8192	4.15536	1.11127e-120	4.63538e-118	up	yes	Gbp2	NO
ENSMUSG00000028278	50	40	100.112	169	141	123	0.369828	-1.43507	9.09422e-05	0.000403377	down	yes	Rragd	NO
ENSMUSG00000028289	12	21	80.059	140	111	141	0.152251	-2.71548	2.77626e-09	2.37955e-08	down	yes	Epha7	NO
ENSMUSG00000028294	70	60	134.807	130	281	162	0.404783	-1.30478	0.000699462	0.0025612	down	yes	Cfap206	NO
ENSMUSG00000028312	709	445	367.069	192	204	227	3.27476	1.71139	3.17339e-13	4.00111e-12	up	yes	Smc2	NO
ENSMUSG00000028327	137	55	49.8118	4	21	21	7.30205	2.8683	6.17479e-06	3.37055e-05	up	yes	Stra6l	NO
ENSMUSG00000028328	93	91	272.181	444	320	486	0.26367	-1.9232	2.5313e-12	2.96385e-11	down	yes	Tmod1	NO
ENSMUSG00000028334	1438	1457	1112.4	774	875	894	2.04254	1.03036	1.04043e-09	9.29565e-09	up	yes	Nans	NO
ENSMUSG00000028337	378	185	169.685	71	116	71	3.82614	1.93589	4.90543e-08	3.61356e-07	up	yes	Coro2a	NO
ENSMUSG00000028341	252	141	108.186	28	55	40	5.6298	2.49308	3.13263e-10	2.98106e-09	up	yes	Nr4a3	NO
ENSMUSG00000028345	564	334	310.515	171	240	210	2.55183	1.35153	2.81409e-07	1.88e-06	up	yes	Tex10	NO
ENSMUSG00000028347	330	268	747.379	1091	1048	1186	0.320502	-1.6416	7.37502e-20	1.50676e-18	down	yes	Tmeff1	NO
ENSMUSG00000028351	93	107	72.4999	49	60	42	2.38201	1.25218	0.00214054	0.00698124	up	yes	Brinp1	NO
ENSMUSG00000028354	0	2	8.05716	8	18	15	0.0897356	-3.47818	0.0201182	0.0491707	down	yes	Fmn2	NO
ENSMUSG00000028362	119	75	62.3786	45	39	24	3.1696	1.6643	0.000305872	0.00121608	up	yes	Tnfsf8	NO
ENSMUSG00000028364	2387	2702	1478.8	632	632	609	4.88979	2.28977	7.46814e-40	3.96624e-38	up	yes	Tnc	NO
ENSMUSG00000028367	7912	7643	5793.59	3985	4700	4010	2.19403	1.13358	3.79012e-14	5.11705e-13	up	yes	Txn1	NO
ENSMUSG00000028370	105	81	57.3159	30	23	36	3.71953	1.89512	2.7377e-05	0.000133889	up	yes	Pappa	NO
ENSMUSG00000028399	471	355	971.09	1599	1334	1327	0.344397	-1.53786	1.17969e-16	1.94402e-15	down	yes	Ptprd	NO
ENSMUSG00000028402	260	205	438.711	661	603	551	0.455715	-1.1338	7.959e-08	5.71575e-07	down	yes	Mpdz	NO
ENSMUSG00000028413	6068	4352	3511.82	2195	2238	2201	2.78572	1.47805	1.89291e-22	4.59067e-21	up	yes	B4galt1	NO
ENSMUSG00000028414	219	190	395.718	595	487	567	0.442614	-1.17588	5.19876e-08	3.81443e-07	down	yes	Fktn	NO
ENSMUSG00000028415	1	0	8.72911	14	17	15	0.0386202	-4.6945	0.00715459	0.020193	down	yes	Spink4	NO
ENSMUSG00000028434	356	343	894.678	1398	1300	1295	0.313243	-1.67464	5.87338e-22	1.38187e-20	down	yes	Epb41l4b	NO
ENSMUSG00000028438	41	51	24.6202	12	8	2	7.51883	2.91051	0.000153939	0.000653277	up	yes	Kif24	NO
ENSMUSG00000028441	58	88	185.867	262	377	186	0.320208	-1.64292	7.47199e-06	4.0173e-05	down	yes	1110017D15Rik	NO
ENSMUSG00000028444	27	23	47.9415	74	74	51	0.447634	-1.15961	0.0202153	0.0493538	down	yes	Cntfr	NO
ENSMUSG00000028445	91	203	321.213	494	422	457	0.392319	-1.3499	3.40379e-05	0.000164074	down	yes	Enho	NO
ENSMUSG00000028456	124	147	393.384	560	549	690	0.271271	-1.88219	2.37494e-15	3.54859e-14	down	yes	Unc13b	OVERLAP
ENSMUSG00000028459	3111	2092	1225.1	180	150	143	19.4578	4.28228	4.29587e-103	1.32326e-100	up	yes	Cd72	NO
ENSMUSG00000028460	73	96	53.9046	30	34	23	3.50675	1.81013	0.00014246	0.000608302	up	yes	Sit1	NO
ENSMUSG00000028463	65	62	36.227	13	14	17	5.16944	2.37001	1.93267e-05	9.70551e-05	up	yes	Car9	NO
ENSMUSG00000028469	442	514	1180.46	1840	1557	1826	0.329533	-1.60151	1.50927e-17	2.65308e-16	down	yes	Npr2	NO
ENSMUSG00000028475	51	74	140.57	185	191	232	0.372036	-1.42649	2.20217e-05	0.000109084	down	yes	Spaar	NO
ENSMUSG00000028476	452	415	1268.34	2022	1794	1996	0.266654	-1.90696	3.61195e-31	1.3775e-29	down	yes	Reck	NO
ENSMUSG00000028480	3723	2728	1799.54	770	642	667	5.50478	2.46069	2.26557e-47	1.58606e-45	up	yes	Glipr2	NO
ENSMUSG00000028488	2	7	29.0873	41	49	56	0.112325	-3.15425	3.81842e-05	0.000182476	down	yes	Sh3gl2	NO
ENSMUSG00000028494	9167	11541	6808.38	3602	3963	4247	3.16883	1.66395	5.71998e-21	1.26968e-19	up	yes	Plin2	NO
ENSMUSG00000028518	145	121	278.97	362	419	409	0.398662	-1.32676	2.13396e-08	1.64142e-07	down	yes	Prkaa2	NO
ENSMUSG00000028524	208	99	269.56	374	318	405	0.491454	-1.02487	0.000434558	0.00166649	down	yes	Sgip1	NO
ENSMUSG00000028528	11	6	25.0205	46	34	35	0.261141	-1.9371	0.00588751	0.0170149	down	yes	Dnajc6	NO
ENSMUSG00000028536	20	57	94.3488	137	155	122	0.341541	-1.54987	0.000775101	0.00280736	down	yes	2610528J11Rik	NO
ENSMUSG00000028539	68	57	42.9407	32	35	16	2.67952	1.42197	0.00815695	0.0226674	up	yes	Artn	NO
ENSMUSG00000028540	240	190	161.734	122	110	131	2.10897	1.07654	0.000124138	0.000536242	up	yes	Dph2	NO
ENSMUSG00000028581	10332	5949	4915.51	2419	2430	2568	3.8668	1.95114	3.38106e-26	9.99935e-25	up	yes	Laptm5	NO
ENSMUSG00000028583	187	176	128.95	93	140	29	2.47093	1.30505	0.00683642	0.0193879	up	yes	Pdpn	NO
ENSMUSG00000028587	66	38	26.3197	5	6	9	9.181	3.19865	4.58534e-06	2.56589e-05	up	yes	Orc1	NO
ENSMUSG00000028599	3950	2554	1874.45	833	771	849	4.68779	2.22891	2.08474e-36	9.63987e-35	up	yes	Tnfrsf1b	NO
ENSMUSG00000028602	86	55	37.6323	12	14	11	6.73764	2.75224	1.06108e-06	6.52486e-06	up	yes	Tnfrsf8	NO
ENSMUSG00000028613	194	112	80.1122	26	28	19	7.38355	2.88431	1.06394e-11	1.17692e-10	up	yes	Lrp8	NO
ENSMUSG00000028621	35	56	121.381	152	204	189	0.302616	-1.72444	2.98711e-06	1.71616e-05	down	yes	Cyb5rl	NO
ENSMUSG00000028630	941	659	1444.92	1969	1776	2166	0.480131	-1.0585	1.78201e-09	1.55525e-08	down	yes	Dyrk2	NO
ENSMUSG00000028631	39	16	90.1506	176	128	118	0.228536	-2.1295	1.27608e-06	7.73293e-06	down	yes	Kcnq4	OVERLAP
ENSMUSG00000028633	1974	2037	1284.73	643	709	784	3.37211	1.75365	1.17356e-24	3.17957e-23	up	yes	Ctps	NO
ENSMUSG00000028645	1606	1166	762.718	270	283	285	5.87092	2.55359	9.60516e-44	5.86325e-42	up	yes	Slc2a1	NO
ENSMUSG00000028649	4966	4119	11573.4	18081	14601	19007	0.313315	-1.67432	1.06798e-26	3.24479e-25	down	yes	Macf1	NO
ENSMUSG00000028654	105	73	174.664	173	315	245	0.43109	-1.21394	0.000236047	0.000960792	down	yes	Mycl	NO
ENSMUSG00000028656	13928	9720	8898.43	6390	6528	7183	2.08556	1.06043	3.9544e-12	4.57394e-11	up	yes	Cap1	NO
ENSMUSG00000028661	1	3	14.4082	20	19	34	0.099608	-3.32759	0.00220924	0.00717491	down	yes	Epha8	NO
ENSMUSG00000028671	265	464	245.776	169	134	136	3.0259	1.59736	4.41994e-07	2.86859e-06	up	yes	Gale	NO
ENSMUSG00000028678	261	229	120.084	17	24	24	13.466	3.75125	1.84803e-25	5.24841e-24	up	yes	Kif2c	NO
ENSMUSG00000028680	929	833	581.928	327	322	394	3.02004	1.59457	7.92808e-17	1.3217e-15	up	yes	Plk3	NO
ENSMUSG00000028693	1083	947	714.869	421	536	486	2.51198	1.32882	8.09203e-13	9.86115e-12	up	yes	Nasp	NO
ENSMUSG00000028698	104	121	431.114	604	640	815	0.196694	-2.34598	2.45342e-22	5.91122e-21	down	yes	Pik3r3	NO
ENSMUSG00000028699	176	297	450.452	470	854	532	0.463927	-1.10803	0.000394779	0.00152808	down	yes	Tspan1	NO
ENSMUSG00000028701	34	33	90.9884	146	127	138	0.291631	-1.77778	2.43062e-06	1.40897e-05	down	yes	Lurap1	NO
ENSMUSG00000028702	101	92	49.103	16	7	12	9.85076	3.30024	5.78231e-10	5.33272e-09	up	yes	Rad54l	NO
ENSMUSG00000028713	3549	3328	7531.69	11133	10048	11269	0.379188	-1.39902	8.19441e-24	2.11156e-22	down	yes	Cyp4b1	NO
ENSMUSG00000028716	68	90	260.241	349	484	381	0.234737	-2.09088	3.00929e-13	3.80139e-12	down	yes	Pdzk1ip1	NO
ENSMUSG00000028717	186	183	385.246	526	533	580	0.403285	-1.31013	6.96619e-10	6.35141e-09	down	yes	Tal1	NO
ENSMUSG00000028718	104	61	38.6809	3	4	8	19.4362	4.28067	8.2679e-11	8.38177e-10	up	yes	Stil	NO
ENSMUSG00000028730	12	10	58.4614	92	128	69	0.135606	-2.88251	1.01578e-07	7.17894e-07	down	yes	Cfap57	NO
ENSMUSG00000028737	70	97	168.487	231	215	262	0.426371	-1.22982	6.93289e-05	0.000314193	down	yes	Aldh4a1	NO
ENSMUSG00000028741	524	479	365.967	227	297	256	2.29897	1.20099	5.0483e-08	3.71198e-07	up	yes	Mrto4	NO
ENSMUSG00000028744	254	297	184.027	108	126	97	2.99646	1.58326	3.90685e-08	2.91008e-07	up	yes	Pqlc2	NO
ENSMUSG00000028751	29	35	20.2025	15	8	9	3.59924	1.84769	0.0122974	0.032329	up	yes	Pla2g2e	NO
ENSMUSG00000028756	1068	1100	2734.69	4074	4164	3925	0.319724	-1.6451	2.70395e-27	8.49898e-26	down	yes	Pink1	NO
ENSMUSG00000028773	67	25	459.794	386	1466	522	0.0674506	-3.89003	6.14549e-06	3.35547e-05	down	yes	Fabp3	NO
ENSMUSG00000028776	7232	9184	4574.85	1604	1690	1620	6.03623	2.59365	2.30762e-48	1.68012e-46	up	yes	Tinagl1	NO
ENSMUSG00000028778	7	17	5.46198	0	0	0	79.9746	6.32147	0.000814449	0.00293712	up	yes	Hcrtr1	NO
ENSMUSG00000028780	1948	1811	6969.48	12675	9395	11049	0.202915	-2.30105	4.5294e-44	2.79039e-42	down	yes	Sema3c	NO
ENSMUSG00000028792	2689	2369	1588.92	797	862	897	3.53453	1.82152	3.96803e-33	1.62139e-31	up	yes	Ak2	NO
ENSMUSG00000028793	9307	5503	3691.51	871	778	873	10.3516	3.37178	2.65178e-73	4.28178e-71	up	yes	Rnf19b	NO
ENSMUSG00000028796	5376	6039	4396.6	3650	3248	3128	2.04786	1.03412	4.25734e-10	3.9944e-09	up	yes	Phc2	NO
ENSMUSG00000028801	0	2	13.4478	13	41	16	0.0521723	-4.26057	0.00190116	0.00627617	down	yes	Stpg1	NO
ENSMUSG00000028803	610	543	1379.09	2275	1774	2019	0.339242	-1.55961	4.58365e-19	8.96001e-18	down	yes	Nipal3	NO
ENSMUSG00000028825	0	2	10.513	23	23	8	0.0676228	-3.88635	0.00654033	0.0186779	down	yes	Rhd	NO
ENSMUSG00000028834	7	1	27.6471	21	94	25	0.0992525	-3.33275	0.000410515	0.00158345	down	yes	Trim63	NO
ENSMUSG00000028837	3416	3168	2286.93	1384	1694	1414	2.62108	1.39016	3.71893e-18	6.78145e-17	up	yes	Psmb2	NO
ENSMUSG00000028838	7	4	20.6849	19	36	44	0.197222	-2.34211	0.00442601	0.0132226	down	yes	Extl1	NO
ENSMUSG00000028843	2289	2215	1738.84	1296	1444	1266	2.01307	1.0094	1.37499e-10	1.37102e-09	up	yes	Sh3bgrl3	NO
ENSMUSG00000028845	21	22	59.0416	99	85	83	0.288452	-1.7936	9.97069e-05	0.000439237	down	yes	Tekt2	NO
ENSMUSG00000028850	238	187	161.938	124	123	123	2.04388	1.03131	0.000194844	0.00080636	up	yes	Gpatch3	NO
ENSMUSG00000028862	641	459	319.972	170	130	126	4.57665	2.19429	6.8782e-19	1.32038e-17	up	yes	Map3k6	NO
ENSMUSG00000028873	441	436	218.096	63	25	41	12.1705	3.60532	1.06178e-26	3.23086e-25	up	yes	Cdca8	NO
ENSMUSG00000028874	1619	985	761.598	381	298	369	4.38492	2.13255	6.69399e-23	1.65262e-21	up	yes	Fgr	NO
ENSMUSG00000028884	644	502	434.112	335	339	310	2.07101	1.05034	1.92555e-07	1.31357e-06	up	yes	Rpa2	NO
ENSMUSG00000028885	451	228	190.952	42	109	86	5.03567	2.33218	9.87847e-10	8.84951e-09	up	yes	Smpdl3b	NO
ENSMUSG00000028896	540	524	359.053	185	232	251	2.855	1.51349	2.26259e-11	2.42644e-10	up	yes	Rcc1	NO
ENSMUSG00000028909	111	139	319.404	507	541	373	0.316742	-1.65862	1.05525e-09	9.41539e-09	down	yes	Ptpru	NO
ENSMUSG00000028919	18	74	104.966	149	160	143	0.377212	-1.40655	0.00436475	0.0130532	down	yes	Arhgef19	NO
ENSMUSG00000028927	188	120	85.401	28	49	21	5.55046	2.47261	1.89879e-08	1.47087e-07	up	yes	Padi2	NO
ENSMUSG00000028931	1412	1038	678.762	277	247	240	5.69045	2.50854	1.15075e-38	5.81826e-37	up	yes	Kcnab2	NO
ENSMUSG00000028940	0	0	31.993	50	47	76	0.00381109	-8.03558	2.32462e-07	1.56976e-06	down	yes	Hes2	NO
ENSMUSG00000028957	87	83	240.749	330	448	318	0.277376	-1.85008	3.39247e-11	3.57495e-10	down	yes	Per3	OVERLAP
ENSMUSG00000028965	925	570	339.079	26	29	16	37.1431	5.21502	4.82687e-64	6.00271e-62	up	yes	Tnfrsf9	NO
ENSMUSG00000028970	238	166	130.152	94	61	70	3.18077	1.66938	6.00991e-07	3.82002e-06	up	yes	Abcb1b	NO
ENSMUSG00000029003	656	625	429.17	297	243	247	2.9116	1.54181	2.69402e-13	3.40959e-12	up	yes	Mad2l2	NO
ENSMUSG00000029005	200	56	67.7451	19	32	20	6.23392	2.64014	1.02869e-06	6.33544e-06	up	yes	Draxin	NO
ENSMUSG00000029014	1370	1053	894.073	577	711	667	2.20418	1.14024	2.1315e-10	2.08282e-09	up	yes	Dnajc2	NO
ENSMUSG00000029030	1846	1902	3646.48	5188	5178	4825	0.442571	-1.17602	4.89223e-15	7.13418e-14	down	yes	Tprgl	NO
ENSMUSG00000029047	113	147	242.143	344	336	313	0.472264	-1.08233	5.11999e-05	0.00023879	down	yes	Pex10	NO
ENSMUSG00000029049	30	45	83.5382	111	135	114	0.376765	-1.40826	0.00054183	0.00203499	down	yes	Morn1	NO
ENSMUSG00000029053	242	323	648.481	900	939	980	0.362244	-1.46497	1.12589e-11	1.2427e-10	down	yes	Prkcz	NO
ENSMUSG00000029055	6	12	43.9389	70	84	61	0.151536	-2.72227	5.10455e-06	2.82798e-05	down	yes	Plch2	NO
ENSMUSG00000029070	2156	1607	3408.9	4839	4375	4729	0.479305	-1.06098	2.07796e-12	2.45457e-11	down	yes	Mxra8	NO
ENSMUSG00000029075	196	260	110.824	12	22	14	17.1787	4.10255	5.2404e-23	1.30178e-21	up	yes	Tnfrsf4	NO
ENSMUSG00000029082	1610	1489	873.804	351	276	395	5.4258	2.43983	7.60433e-36	3.47612e-34	up	yes	Bst1	NO
ENSMUSG00000029088	3	13	24.4527	36	43	33	0.262872	-1.92757	0.0124512	0.0326862	down	yes	Kcnip4	NO
ENSMUSG00000029090	455	396	854.875	1139	1176	1288	0.421745	-1.24556	3.42999e-13	4.30836e-12	down	yes	Adgra3	NO
ENSMUSG00000029095	12	21	66.2703	77	117	124	0.188151	-2.41004	1.25487e-06	7.62055e-06	down	yes	Ablim2	NO
ENSMUSG00000029120	5	16	27.9302	26	50	49	0.308913	-1.69473	0.0201856	0.0493055	down	yes	Ppp2r2c	NO
ENSMUSG00000029122	101	114	219.653	293	297	338	0.416529	-1.26351	1.85617e-06	1.0971e-05	down	yes	Evc	NO
ENSMUSG00000029153	48	92	297.286	407	495	533	0.177698	-2.4925	1.06226e-15	1.63814e-14	down	yes	Ociad2	NO
ENSMUSG00000029161	42	69	29.9976	10	13	4	7.46333	2.89982	2.82806e-05	0.000137887	up	yes	Cgref1	NO
ENSMUSG00000029163	2739	3523	2307.66	1746	1561	1599	2.30636	1.20562	1.27534e-10	1.27674e-09	up	yes	Emilin1	NO
ENSMUSG00000029167	29	11	48.6303	75	72	69	0.324499	-1.62371	0.002105	0.00687879	down	yes	Ppargc1a	NO
ENSMUSG00000029168	66	31	122.142	196	162	188	0.312488	-1.67813	4.04164e-06	2.28335e-05	down	yes	Dpysl5	NO
ENSMUSG00000029175	1686	1221	1065.55	787	735	791	2.23026	1.15721	1.34707e-11	1.47383e-10	up	yes	Slc35f6	NO
ENSMUSG00000029177	823	683	470.751	265	268	218	3.57127	1.83644	5.76303e-19	1.11593e-17	up	yes	Cenpa	NO
ENSMUSG00000029182	46	19	74.436	72	176	78	0.349035	-1.51855	0.0038407	0.0116849	down	yes	1700001C02Rik	NO
ENSMUSG00000029188	2033	3942	17936.3	28680	28610	32264	0.122187	-3.03284	5.39833e-35	2.39127e-33	down	yes	Slc34a2	NO
ENSMUSG00000029193	73	131	768.273	1182	1604	1110	0.0951598	-3.3935	1.32077e-34	5.72392e-33	down	yes	Cckar	NO
ENSMUSG00000029204	605	362	314.347	243	160	156	3.04739	1.60758	1.3437e-08	1.05753e-07	up	yes	Rhoh	NO
ENSMUSG00000029211	1	3	16.4934	28	33	23	0.0861776	-3.53654	0.00067882	0.00249428	down	yes	Gabra4	NO
ENSMUSG00000029217	609	352	311.229	201	181	169	3.07241	1.61937	3.09307e-10	2.94762e-09	up	yes	Tec	NO
ENSMUSG00000029273	10	9	63.9736	46	243	33	0.105199	-3.2488	1.98714e-05	9.94416e-05	down	yes	Sult1d1	NO
ENSMUSG00000029275	89	64	42.2058	9	18	20	5.78675	2.53275	4.30583e-06	2.41691e-05	up	yes	Gfi1	NO
ENSMUSG00000029291	676	460	427.382	281	372	313	2.08336	1.05891	2.81087e-06	1.62094e-05	up	yes	Rufy3	NO
ENSMUSG00000029298	4498	2494	2313.74	1437	1175	1680	2.86828	1.52019	1.80001e-12	2.13632e-11	up	yes	Gbp9	NO
ENSMUSG00000029299	15	3	40.2511	47	72	78	0.159411	-2.64918	5.71947e-05	0.000263435	down	yes	Abcg3	NO
ENSMUSG00000029304	6640	6573	3247.67	498	609	634	13.6122	3.76683	4.71365e-119	1.85052e-116	up	yes	Spp1	NO
ENSMUSG00000029307	33	41	16.5064	0	0	0	241.981	7.91875	3.89825e-08	2.90476e-07	up	yes	Dmp1	NO
ENSMUSG00000029312	72	86	179.606	236	254	290	0.3647	-1.45522	6.47608e-07	4.09552e-06	down	yes	Klhl8	NO
ENSMUSG00000029314	320	302	195.688	98	120	96	3.54345	1.82515	1.20772e-11	1.32499e-10	up	yes	Gpat3	NO
ENSMUSG00000029322	8903	6340	3674.33	650	618	544	14.9063	3.89785	1.11988e-121	4.77069e-119	up	yes	Plac8	NO
ENSMUSG00000029335	160	230	1098.31	1739	1862	1856	0.129307	-2.95113	7.50742e-44	4.59674e-42	down	yes	Bmp3	OVERLAP
ENSMUSG00000029338	1000	583	1685.04	2358	2291	2589	0.385751	-1.37426	1.06848e-12	1.29029e-11	down	yes	Antxr2	NO
ENSMUSG00000029363	602	540	363.187	209	186	205	3.40016	1.7656	7.00046e-17	1.17291e-15	up	yes	Rfc5	NO
ENSMUSG00000029366	1238	790	585.134	264	268	237	4.65934	2.22012	1.3939e-25	3.96994e-24	up	yes	Dck	NO
ENSMUSG00000029370	29	23	50.6956	69	68	75	0.436964	-1.19441	0.011312	0.0301063	down	yes	Rassf6	NO
ENSMUSG00000029371	105	122	58.6238	2	15	27	9.33738	3.22302	4.01645e-07	2.62974e-06	up	yes	Cxcl5	NO
ENSMUSG00000029372	48	49	194.371	302	324	307	0.186178	-2.42524	3.8114e-17	6.52796e-16	down	yes	Ppbp	NO
ENSMUSG00000029375	3078	7628	19874.4	29050	31056	34057	0.209707	-2.25355	1.40893e-05	7.23511e-05	down	yes	Cxcl15	NO
ENSMUSG00000029377	449	526	218.369	4	2	1	250.838	7.97061	9.61072e-39	4.90882e-37	up	yes	Ereg	NO
ENSMUSG00000029378	291	322	164.884	29	67	59	7.12205	2.83229	1.40366e-15	2.14045e-14	up	yes	Areg	NO
ENSMUSG00000029379	43	21	20.335	11	12	12	3.21149	1.68324	0.0203	0.0495425	up	yes	Cxcl3	NO
ENSMUSG00000029380	261	208	124.808	42	47	28	7.12708	2.83331	4.13772e-16	6.54905e-15	up	yes	Cxcl1	NO
ENSMUSG00000029385	519	447	986.141	1380	1422	1371	0.413005	-1.27577	6.61501e-15	9.56286e-14	down	yes	Ccng2	NO
ENSMUSG00000029401	676	782	540.621	412	393	361	2.25055	1.17028	1.89304e-08	1.46738e-07	up	yes	Rilpl2	NO
ENSMUSG00000029403	204	219	515.171	746	813	714	0.333956	-1.58227	1.5866e-14	2.21218e-13	down	yes	Cdkl2	NO
ENSMUSG00000029413	5569	3381	2614.94	1106	1337	1145	4.40049	2.13766	1.04725e-29	3.67215e-28	up	yes	Naaa	NO
ENSMUSG00000029414	100	75	46.5183	9	14	21	7.08146	2.82405	1.3433e-07	9.38435e-07	up	yes	Kntc1	NO
ENSMUSG00000029415	798	528	452.297	321	278	278	2.67457	1.41931	8.92492e-11	9.02955e-10	up	yes	Sdad1	NO
ENSMUSG00000029417	13884	8177	4805.81	10	8	1	2038.06	10.993	6.36501e-38	3.10848e-36	up	yes	Cxcl9	NO
ENSMUSG00000029430	5625	5750	3852.6	2225	2595	2367	2.83993	1.50586	5.70839e-23	1.41452e-21	up	yes	Ran	NO
ENSMUSG00000029436	120	119	86.2391	60	49	71	2.38069	1.25138	0.000791242	0.00285909	up	yes	Mmp17	NO
ENSMUSG00000029438	160	129	292.311	457	382	395	0.416964	-1.26201	1.16102e-07	8.15113e-07	down	yes	Bcl7a	NO
ENSMUSG00000029442	59	76	165.859	237	283	212	0.332243	-1.58969	4.91603e-07	3.16797e-06	down	yes	Wdr66	NO
ENSMUSG00000029445	0	0	17.9558	90	4	2	0.00679231	-7.20188	0.014292	0.0367431	down	yes	Hpd	NO
ENSMUSG00000029449	972	854	538.431	302	198	232	4.45008	2.15383	5.60103e-22	1.32401e-20	up	yes	Rhof	NO
ENSMUSG00000029452	60	85	146.116	191	178	245	0.427362	-1.22647	0.000251272	0.00101492	down	yes	Tmem116	NO
ENSMUSG00000029455	5129	5859	10140.8	13534	14257	13748	0.476313	-1.07002	6.57885e-12	7.40842e-11	down	yes	Aldh2	NO
ENSMUSG00000029456	54	74	144.187	194	202	228	0.370515	-1.4324	1.00159e-05	5.2676e-05	down	yes	Acad10	NO
ENSMUSG00000029499	23	16	82.1506	109	188	100	0.174391	-2.5196	7.60911e-08	5.47429e-07	down	yes	Pxmp2	NO
ENSMUSG00000029507	422	451	313.153	222	223	199	2.43366	1.28313	2.25503e-08	1.72923e-07	up	yes	Pus1	NO
ENSMUSG00000029516	184	92	98.8727	63	81	67	2.29738	1.19999	0.00167467	0.00561458	up	yes	Cit	NO
ENSMUSG00000029522	8	19	150.121	194	296	288	0.0629241	-3.99024	3.65395e-20	7.62077e-19	down	yes	Pla2g1b	NO
ENSMUSG00000029530	140	43	54.5198	32	33	18	3.81579	1.93198	0.000546001	0.00204758	up	yes	Ccr9	NO
ENSMUSG00000029544	10	21	40.5513	66	47	68	0.311882	-1.68093	0.00403229	0.012214	down	yes	Cabp1	NO
ENSMUSG00000029552	1274	1105	887.029	599	671	688	2.1692	1.11717	3.13992e-11	3.31755e-10	up	yes	Tes	NO
ENSMUSG00000029553	241	148	133.299	75	93	94	2.6243	1.39193	1.6868e-05	8.56966e-05	up	yes	Tfec	NO
ENSMUSG00000029561	5136	4184	2555.65	736	843	1154	6.08365	2.60494	8.4504e-42	4.86189e-40	up	yes	Oasl2	NO
ENSMUSG00000029563	36	47	138.298	201	258	187	0.231348	-2.11186	1.42919e-09	1.25726e-08	down	yes	Foxp2	NO
ENSMUSG00000029576	88	138	357.288	581	452	622	0.247691	-2.01338	6.811e-13	8.35088e-12	down	yes	Radil	NO
ENSMUSG00000029580	83934	80259	58117.6	36186	42740	38783	2.49762	1.32055	5.7497e-21	1.27487e-19	up	yes	Actb	NO
ENSMUSG00000029581	1171	1799	1073	683	820	688	2.46318	1.30052	2.19676e-08	1.68713e-07	up	yes	Fscn1	NO
ENSMUSG00000029591	194	173	102.65	30	52	35	5.60292	2.48618	2.50167e-11	2.6657e-10	up	yes	Ung	NO
ENSMUSG00000029594	375	372	287.598	229	174	257	2.02943	1.02108	4.7445e-05	0.000222417	up	yes	Rbm19	NO
ENSMUSG00000029596	22	51	22.8816	7	14	13	3.94544	1.98018	0.00819919	0.0227595	up	yes	Sdsl	NO
ENSMUSG00000029605	279	297	176.907	92	73	100	3.90498	1.96531	1.0396e-11	1.15127e-10	up	yes	Oas1b	NO
ENSMUSG00000029622	11740	8334	6032.84	3074	2768	2992	4.02849	2.01024	2.28476e-39	1.19753e-37	up	yes	Arpc1b	NO
ENSMUSG00000029630	0	0	10.8397	50	6	2	0.011255	-6.47328	0.000874008	0.0031316	down	yes	Cyp3a25	NO
ENSMUSG00000029636	172	104	347.478	559	440	552	0.314607	-1.66838	3.67855e-11	3.86421e-10	down	yes	Wasf3	NO
ENSMUSG00000029641	149	286	397.156	590	500	522	0.492642	-1.02139	0.000519107	0.00195994	down	yes	Rasl11a	NO
ENSMUSG00000029649	3477	3522	2674.48	1791	2289	1986	2.06982	1.04951	2.23758e-10	2.18115e-09	up	yes	Pomp	NO
ENSMUSG00000029651	13	39	70.6447	58	182	77	0.301904	-1.72784	0.00394842	0.0119872	down	yes	Mtus2	NO
ENSMUSG00000029658	84	55	34.4321	4	11	7	11.1863	3.48366	5.97329e-08	4.34425e-07	up	yes	Wdr95	NO
ENSMUSG00000029659	336	290	194.384	102	132	70	3.66943	1.87556	1.4851e-09	1.30358e-08	up	yes	Medag	OVERLAP
ENSMUSG00000029664	180	241	131.554	68	63	71	3.76925	1.91428	7.76026e-09	6.28289e-08	up	yes	Tfpi2	NO
ENSMUSG00000029669	327	290	1552.76	2586	2467	2593	0.144102	-2.79484	2.03681e-69	2.93389e-67	down	yes	Tspan12	NO
ENSMUSG00000029674	923	775	583.982	398	337	399	2.66973	1.4167	8.04977e-14	1.05687e-12	up	yes	Limk1	NO
ENSMUSG00000029675	19059	35347	17479.9	10268	8111	9637	3.55035	1.82796	7.24994e-14	9.55617e-13	up	yes	Eln	NO
ENSMUSG00000029683	19	26	76.6223	62	220	77	0.226229	-2.14414	0.000182053	0.000759863	down	yes	Lmod2	OVERLAP
ENSMUSG00000029687	697	497	407.842	255	260	275	2.68175	1.42318	1.40594e-11	1.53572e-10	up	yes	Ezh2	NO
ENSMUSG00000029695	1	10	69.5152	142	108	111	0.0555997	-4.16878	2.46351e-11	2.62924e-10	down	yes	Aass	NO
ENSMUSG00000029723	2224	1853	1544.09	1131	1251	1107	2.08227	1.05816	1.18268e-11	1.30036e-10	up	yes	Tsc22d4	NO
ENSMUSG00000029730	1171	1056	777.48	474	525	545	2.57825	1.36639	2.77429e-15	4.12374e-14	up	yes	Mcm7	NO
ENSMUSG00000029765	308	218	466.105	619	581	695	0.492791	-1.02095	1.2372e-06	7.52925e-06	down	yes	Plxna4	NO
ENSMUSG00000029771	3191	2087	1359.41	370	396	349	8.36913	3.06508	2.87836e-61	3.31209e-59	up	yes	Irf5	NO
ENSMUSG00000029772	535	367	854.262	1222	1026	1299	0.450855	-1.14927	4.41727e-09	3.69412e-08	down	yes	Ahcyl2	NO
ENSMUSG00000029777	3800	2890	2298.44	1453	1499	1529	2.65347	1.40788	4.42137e-21	9.90208e-20	up	yes	Gars	NO
ENSMUSG00000029780	1254	821	778.059	508	648	598	2.09349	1.06591	1.43786e-07	1.00066e-06	up	yes	Nt5c3	NO
ENSMUSG00000029798	1032	1013	563.418	202	188	208	6.12743	2.61528	8.24813e-42	4.7592e-40	up	yes	Herc6	NO
ENSMUSG00000029811	113	171	94.775	54	88	25	3.08023	1.62304	0.000878742	0.00314575	up	yes	Aoc1	NO
ENSMUSG00000029814	43	18	18.3417	10	12	6	3.80348	1.92732	0.0154624	0.0392878	up	yes	Igf2bp3	NO
ENSMUSG00000029815	428	387	305.443	245	233	199	2.14954	1.10403	1.43158e-06	8.61533e-06	up	yes	Malsu1	NO
ENSMUSG00000029816	961	507	384.19	91	140	124	7.2715	2.86225	1.01867e-24	2.76367e-23	up	yes	Gpnmb	NO
ENSMUSG00000029832	24	21	59.293	99	103	64	0.301522	-1.72967	0.000304353	0.00121028	down	yes	Nfe2l3	NO
ENSMUSG00000029843	23	6	73.7947	112	133	120	0.138977	-2.84708	1.4266e-08	1.11882e-07	down	yes	Slc13a4	OVERLAP
ENSMUSG00000029859	187	132	427.973	684	571	678	0.29297	-1.77118	1.62463e-15	2.46988e-14	down	yes	Epha1	NO
ENSMUSG00000029864	210	340	757.327	1070	1284	1065	0.292315	-1.7744	6.77488e-13	8.31168e-12	down	yes	Gstk1	NO
ENSMUSG00000029866	0	0	4.08265	11	4	7	0.0298743	-5.06495	0.0168584	0.0423033	down	yes	Kel	NO
ENSMUSG00000029868	5	13	68.8065	118	127	104	0.0934749	-3.41928	1.64094e-10	1.62087e-09	down	yes	Trpv6	NO
ENSMUSG00000029910	526	469	330.933	195	224	182	2.95602	1.56366	2.47459e-12	2.89914e-11	up	yes	Mad2l1	NO
ENSMUSG00000029915	1093	352	341.779	53	68	55	14.2294	3.83081	1.11365e-26	3.37842e-25	up	yes	Clec5a	NO
ENSMUSG00000029919	182	140	86.453	27	32	26	6.73479	2.75163	7.53223e-13	9.20136e-12	up	yes	Hpgds	NO
ENSMUSG00000029925	646	340	307.286	116	186	203	3.43672	1.78103	3.72764e-09	3.15448e-08	up	yes	Tbxas1	NO
ENSMUSG00000030020	668	527	1367.61	2158	1709	2097	0.356572	-1.48773	3.30605e-17	5.70635e-16	down	yes	Prickle2	NO
ENSMUSG00000030030	24	35	66.2988	89	133	64	0.372527	-1.42459	0.00361793	0.0111033	down	yes	1700003E16Rik	NO
ENSMUSG00000030045	465	391	327.645	258	237	256	2.03224	1.02307	1.96189e-06	1.15566e-05	up	yes	Mrpl19	NO
ENSMUSG00000030048	0	0	28.6936	40	60	55	0.00424967	-7.87844	4.51385e-07	2.9248e-06	down	yes	Gkn3	NO
ENSMUSG00000030055	126	65	51.8103	32	8	16	5.98031	2.58022	1.06101e-05	5.56093e-05	up	yes	Rab43	NO
ENSMUSG00000030077	678	600	288.951	18	8	12	60.0341	5.90771	1.46307e-68	2.06293e-66	up	yes	Chl1	NO
ENSMUSG00000030094	386	304	779.238	1232	989	1166	0.36253	-1.46383	1.2013e-14	1.69502e-13	down	yes	Xpc	NO
ENSMUSG00000030098	0	1	7.85493	16	18	7	0.0439171	-4.50907	0.0121779	0.0320694	down	yes	Grip2	NO
ENSMUSG00000030103	2735	2028	1495.19	659	993	781	3.47685	1.79778	1.20631e-19	2.43229e-18	up	yes	Bhlhe40	NO
ENSMUSG00000030104	3314	2409	1966.54	1247	1223	1376	2.64152	1.40137	1.96004e-18	3.64043e-17	up	yes	Edem1	NO
ENSMUSG00000030107	3116	2467	1386	325	243	290	11.575	3.53294	4.84464e-85	9.8979e-83	up	yes	Usp18	NO
ENSMUSG00000030109	81	41	26.992	1	2	0	71.348	6.1568	6.4874e-09	5.306e-08	up	yes	Slc6a12	NO
ENSMUSG00000030110	24	29	90.8252	106	160	161	0.223403	-2.16228	1.78577e-07	1.22364e-06	down	yes	Ret	NO
ENSMUSG00000030111	28	59	19.7227	0	0	0	288.885	8.17435	1.00367e-08	8.00616e-08	up	yes	A2m	NO
ENSMUSG00000030117	36	21	12.7756	0	2	0	50.227	5.65039	4.53521e-05	0.000213556	up	yes	Gdf3	NO
ENSMUSG00000030124	1105	1248	540.587	16	35	43	45.1289	5.49598	1.61939e-79	2.94759e-77	up	yes	Lag3	NO
ENSMUSG00000030125	61	62	242.245	317	578	264	0.189981	-2.39607	1.37552e-11	1.50382e-10	down	yes	Lrrc23	NO
ENSMUSG00000030134	362	362	1287.45	2291	1886	1902	0.21327	-2.22925	5.56325e-35	2.45347e-33	down	yes	Rasgef1a	NO
ENSMUSG00000030142	966	382	315.717	47	37	55	16.9114	4.07992	3.23336e-33	1.32661e-31	up	yes	Clec4e	NO
ENSMUSG00000030144	425	260	203.236	79	134	78	4.15403	2.05451	2.12367e-10	2.07618e-09	up	yes	Clec4d	NO
ENSMUSG00000030148	1507	1008	643.822	171	168	169	8.76261	3.13136	3.38293e-53	2.99704e-51	up	yes	Clec4a2	OVERLAP
ENSMUSG00000030149	1784	1039	648.599	66	63	56	26.8803	4.74848	3.91769e-84	7.6902e-82	up	yes	Klrk1	NO
ENSMUSG00000030154	109	23	41.4961	23	25	25	3.112	1.63784	0.00944492	0.0257724	up	yes	Klrb1f	NO
ENSMUSG00000030155	15	35	13.7817	4	7	2	7.04961	2.81754	0.00391595	0.0118994	up	yes	Clec2e	NO
ENSMUSG00000030156	470	275	221.624	104	114	103	4.09223	2.03289	3.28037e-13	4.1282e-12	up	yes	Cd69	NO
ENSMUSG00000030158	9	9	25.4699	38	36	42	0.27788	-1.84746	0.00649542	0.0185729	down	yes	Clec12b	NO
ENSMUSG00000030159	95	82	162.095	236	218	210	0.475485	-1.07253	0.000172275	0.000722517	down	yes	Clec1b	NO
ENSMUSG00000030165	356	366	213.466	90	124	74	4.49398	2.16799	1.42938e-13	1.84282e-12	up	yes	Klrd1	NO
ENSMUSG00000030167	250	191	112.396	33	30	21	9.32278	3.22076	1.03466e-18	1.95434e-17	up	yes	Klrc1	NO
ENSMUSG00000030187	833	396	289.524	43	50	35	16.8108	4.07131	2.82691e-37	1.34763e-35	up	yes	Klra2	NO
ENSMUSG00000030188	150	251	157.048	131	122	107	2.02589	1.01855	0.00273679	0.00868261	up	yes	Magohb	NO
ENSMUSG00000030199	2151	1015	1039.5	596	621	700	2.89371	1.53292	1.45733e-10	1.45095e-09	up	yes	Etv6	NO
ENSMUSG00000030201	734	535	1383.46	1996	1805	2167	0.37765	-1.40488	3.15208e-16	5.02876e-15	down	yes	Lrp6	NO
ENSMUSG00000030214	1316	524	666.992	425	522	517	2.19189	1.13218	5.42599e-05	0.000251247	up	yes	Plbd1	NO
ENSMUSG00000030217	55	55	158.736	225	281	219	0.271608	-1.8804	1.5029e-09	1.31862e-08	down	yes	Art4	NO
ENSMUSG00000030218	26512	37144	17435	5528	6448	5185	6.72145	2.74877	1.36015e-43	8.20268e-42	up	yes	Mgp	NO
ENSMUSG00000030220	2900	1631	1336.5	630	610	658	4.20284	2.07136	2.3258e-24	6.21726e-23	up	yes	Arhgdib	NO
ENSMUSG00000030223	293	127	135.087	96	67	77	3.05805	1.61261	1.52494e-05	7.79087e-05	up	yes	Ptpro	NO
ENSMUSG00000030225	714	605	422.966	266	181	268	3.29056	1.71833	1.57474e-13	2.02371e-12	up	yes	Dera	NO
ENSMUSG00000030228	28	6	74.362	119	86	158	0.163057	-2.61655	1.22866e-06	7.48185e-06	down	yes	Pik3c2g	NO
ENSMUSG00000030246	403	462	1665.63	2217	3362	2371	0.195797	-2.35257	1.1056e-27	3.54747e-26	down	yes	Ldhb	NO
ENSMUSG00000030254	354	217	173.933	100	75	92	3.77616	1.91692	2.45323e-10	2.38093e-09	up	yes	Rad18	NO
ENSMUSG00000030255	199	207	593.401	792	1121	803	0.268068	-1.89933	1.03658e-16	1.71382e-15	down	yes	Sspn	NO
ENSMUSG00000030259	860	766	1608.69	2201	2054	2495	0.430476	-1.21599	3.87834e-14	5.22557e-13	down	yes	Rassf8	NO
ENSMUSG00000030263	806	551	473.613	345	293	316	2.51927	1.333	3.29519e-10	3.12536e-09	up	yes	Lrmp	NO
ENSMUSG00000030268	72	32	25.4217	6	8	2	11.3524	3.50493	5.70649e-06	3.13476e-05	up	yes	Bcat1	NO
ENSMUSG00000030278	6	18	118.451	132	288	190	0.071713	-3.80162	7.74022e-14	1.01689e-12	down	yes	Cidec	NO
ENSMUSG00000030302	5	2	59.8388	114	145	55	0.0393842	-4.66624	3.33947e-10	3.16586e-09	down	yes	Atp2b2	NO
ENSMUSG00000030306	674	654	1186.48	1708	1359	1752	0.493602	-1.01858	1.78035e-08	1.38217e-07	down	yes	Tmtc1	NO
ENSMUSG00000030313	274	160	380.09	533	458	551	0.496854	-1.00911	3.1397e-05	0.000151953	down	yes	Dennd5b	NO
ENSMUSG00000030330	0	0	4.62858	9	6	10	0.0263449	-5.24633	0.00995054	0.0269375	down	yes	Ing4	NO
ENSMUSG00000030336	426	437	316.827	261	205	211	2.28513	1.19228	4.28596e-07	2.79068e-06	up	yes	Cd27	NO
ENSMUSG00000030337	104	76	225.828	414	271	320	0.317976	-1.65301	1.35824e-08	1.06855e-07	down	yes	Vamp1	NO
ENSMUSG00000030351	178	378	568.124	862	808	714	0.427005	-1.22767	3.71836e-05	0.00017798	down	yes	Tspan11	NO
ENSMUSG00000030386	121	103	243.482	286	363	400	0.381319	-1.39093	1.33828e-07	9.35255e-07	down	yes	Zfp606	NO
ENSMUSG00000030397	1889	1098	1047.66	748	631	768	2.45216	1.29405	5.69442e-10	5.25893e-09	up	yes	Mark4	NO
ENSMUSG00000030399	6	2	120.455	86	464	90	0.0218152	-5.51852	5.39937e-06	2.97895e-05	down	yes	Ckm	NO
ENSMUSG00000030401	74	85	277.914	396	496	417	0.218228	-2.19609	7.10665e-17	1.18971e-15	down	yes	Rtn2	NO
ENSMUSG00000030403	5643	6070	4522.42	3314	3557	3504	2.02921	1.02092	1.43169e-11	1.56129e-10	up	yes	Vasp	NO
ENSMUSG00000030409	276	464	751.139	1075	1179	898	0.427074	-1.22744	2.00534e-06	1.17987e-05	down	yes	Dmpk	NO
ENSMUSG00000030446	24	5	42.8701	81	57	60	0.25395	-1.97739	0.00144607	0.00493324	down	yes	Zfp273	NO
ENSMUSG00000030452	885	543	475.267	325	262	298	2.84822	1.51006	3.84578e-11	4.02931e-10	up	yes	Nipa2	NO
ENSMUSG00000030465	309	280	626.621	885	848	948	0.392662	-1.34864	2.4006e-13	3.05368e-12	down	yes	Psd3	NO
ENSMUSG00000030468	48	35	92.7196	170	94	138	0.36669	-1.44737	0.000365881	0.00142801	down	yes	Siglecg	NO
ENSMUSG00000030470	34	29	200.025	98	737	169	0.11185	-3.16036	0.00324916	0.010141	down	yes	Csrp3	NO
ENSMUSG00000030474	208	102	115.836	82	97	84	2.06894	1.04889	0.00364465	0.011167	up	yes	Siglece	NO
ENSMUSG00000030493	337	303	232.746	159	162	173	2.31515	1.21111	4.92285e-07	3.17134e-06	up	yes	Faap24	NO
ENSMUSG00000030495	65	49	392.558	691	525	769	0.102269	-3.28956	5.44564e-35	2.4069e-33	down	yes	Slc7a10	NO
ENSMUSG00000030512	621	706	482.387	303	359	349	2.36306	1.24066	4.8388e-09	4.02503e-08	up	yes	Snrpa1	NO
ENSMUSG00000030513	65	56	150.387	238	246	183	0.323387	-1.62867	2.60219e-07	1.74581e-06	down	yes	Pcsk6	NO
ENSMUSG00000030516	2514	1708	4962.63	7901	6194	7707	0.342919	-1.54406	9.90079e-19	1.87366e-17	down	yes	Tjp1	NO
ENSMUSG00000030528	227	153	131.354	77	73	111	2.58231	1.36866	4.01741e-05	0.000191106	up	yes	Blm	NO
ENSMUSG00000030530	4985	3441	2907.63	2155	1617	1970	2.59889	1.3779	2.11423e-14	2.91738e-13	up	yes	Furin	NO
ENSMUSG00000030541	1039	1139	2106.93	2541	3417	2803	0.446989	-1.16169	2.73318e-10	2.62715e-09	down	yes	Idh2	NO
ENSMUSG00000030543	8	11	47.5462	63	78	93	0.146281	-2.77319	1.0591e-06	6.51668e-06	down	yes	Mesp2	NO
ENSMUSG00000030554	158	154	1408.53	2505	2275	2449	0.0772279	-3.69473	3.73555e-98	1.01072e-95	down	yes	Synm	OVERLAP
ENSMUSG00000030560	20437	12076	9287.09	3545	3660	4731	4.80673	2.26506	1.8247e-31	7.05293e-30	up	yes	Ctsc	NO
ENSMUSG00000030562	352	365	1062.6	1790	1426	1660	0.263724	-1.9229	4.73736e-25	1.31555e-23	down	yes	Nox4	NO
ENSMUSG00000030579	3940	3067	1991.99	822	831	791	5.09767	2.34984	8.98493e-54	8.25213e-52	up	yes	Tyrobp	NO
ENSMUSG00000030587	262	655	342.418	256	272	192	2.3435	1.22866	0.000566132	0.00211555	up	yes	2200002D01Rik	NO
ENSMUSG00000030591	4710	4212	3111.15	1932	2231	2003	2.58477	1.37004	7.37488e-21	1.62263e-19	up	yes	Psmd8	NO
ENSMUSG00000030595	1001	1028	677.301	431	376	421	2.96429	1.56768	5.00619e-17	8.4657e-16	up	yes	Nfkbib	NO
ENSMUSG00000030603	3119	2608	2068.55	1274	1523	1565	2.34176	1.22759	7.094e-15	1.02037e-13	up	yes	Psmc4	NO
ENSMUSG00000030606	12	17	84.3698	151	142	127	0.124176	-3.00954	1.67924e-11	1.82232e-10	down	yes	Hapln3	NO
ENSMUSG00000030611	304	346	251.095	194	181	200	2.03425	1.0245	3.59932e-05	0.000172819	up	yes	Mrps11	NO
ENSMUSG00000030616	220	167	410.271	545	570	642	0.391926	-1.35135	2.44682e-10	2.37586e-09	down	yes	Sytl2	NO
ENSMUSG00000030641	78	86	52.3951	40	19	27	3.42428	1.7758	0.000354153	0.0013871	up	yes	Ddias	NO
ENSMUSG00000030649	98	75	62.4851	51	51	30	2.32648	1.21815	0.00630958	0.0180978	up	yes	Anapc15	NO
ENSMUSG00000030657	353	157	172.73	120	110	108	2.63932	1.40017	2.75267e-05	0.00013449	up	yes	Xylt1	NO
ENSMUSG00000030662	2925	2395	2030.94	1434	1652	1559	2.04051	1.02893	1.05488e-11	1.16754e-10	up	yes	Ipo5	NO
ENSMUSG00000030666	10	16	6.58087	0	1	3	11.8709	3.56936	0.0142357	0.0366311	up	yes	Calcb	NO
ENSMUSG00000030669	83	151	65.7908	18	31	21	6.09994	2.60879	1.16107e-07	8.15113e-07	up	yes	Calca	NO
ENSMUSG00000030677	525	464	254.568	53	57	87	8.97796	3.16639	3.73277e-30	1.34662e-28	up	yes	Kif22	NO
ENSMUSG00000030681	5507	4627	3210.19	1769	1738	1775	3.42032	1.77413	1.06289e-37	5.11568e-36	up	yes	Mvp	NO
ENSMUSG00000030691	661	457	989.546	1284	1317	1421	0.492926	-1.02056	1.15058e-08	9.11631e-08	down	yes	Fchsd2	NO
ENSMUSG00000030699	5	2	13.7102	18	19	29	0.187133	-2.41786	0.013951	0.0359911	down	yes	Tbx6	NO
ENSMUSG00000030701	237	261	1253.15	1776	2354	2038	0.145078	-2.7851	3.10571e-46	2.05902e-44	down	yes	Plekhb1	OVERLAP
ENSMUSG00000030707	12050	9889	6287.42	2937	2521	2417	4.95903	2.31006	5.75011e-52	4.69913e-50	up	yes	Coro1a	NO
ENSMUSG00000030717	3098	3506	2336.82	1500	1774	1410	2.53692	1.34308	6.17772e-14	8.19141e-13	up	yes	Nupr1	NO
ENSMUSG00000030724	68	87	208.808	418	230	291	0.297312	-1.74995	1.40287e-07	9.77325e-07	down	yes	Cd19	NO
ENSMUSG00000030726	974	673	596.636	428	434	413	2.28874	1.19455	9.62337e-10	8.63644e-09	up	yes	Pold3	NO
ENSMUSG00000030729	115	134	255.963	387	340	355	0.413803	-1.27299	5.95808e-07	3.79189e-06	down	yes	Pgm2l1	NO
ENSMUSG00000030730	12	9	36.3079	53	69	49	0.218451	-2.19462	0.000258632	0.00104318	down	yes	Atp2a1	NO
ENSMUSG00000030731	5	3	17.3267	34	26	24	0.16872	-2.5673	0.00361698	0.0111033	down	yes	Syt3	NO
ENSMUSG00000030737	53	69	131.202	155	236	170	0.392206	-1.35032	0.000133909	0.000575101	down	yes	Slco2b1	NO
ENSMUSG00000030739	2216	2482	4536.95	6613	5861	6374	0.448444	-1.157	5.59424e-13	6.90128e-12	down	yes	Myh14	NO
ENSMUSG00000030742	1255	1057	635.992	257	223	204	6.02214	2.59028	3.20605e-40	1.73491e-38	up	yes	Lat	NO
ENSMUSG00000030745	1012	731	438.533	136	89	80	10.1238	3.33967	6.92541e-38	3.37374e-36	up	yes	Il21r	NO
ENSMUSG00000030748	10434	6684	5694.8	3995	3028	3544	2.86161	1.51683	1.34318e-16	2.20256e-15	up	yes	Il4ra	NO
ENSMUSG00000030786	1697	1197	710.929	147	144	126	12.2983	3.62038	2.10242e-71	3.16502e-69	up	yes	Itgam	NO
ENSMUSG00000030787	7514	5451	4086.86	1900	2626	2199	3.42136	1.77457	7.34402e-24	1.90223e-22	up	yes	Lyve1	NO
ENSMUSG00000030788	1396	1224	2400.43	3288	3265	3284	0.475456	-1.07262	3.73795e-14	5.05002e-13	down	yes	Rnf141	NO
ENSMUSG00000030789	2301	1296	1093.23	499	535	648	3.76825	1.91389	9.72877e-19	1.84285e-17	up	yes	Itgax	NO
ENSMUSG00000030790	353	729	425.952	403	259	313	2.03224	1.02307	0.00151462	0.00513647	up	yes	Adm	NO
ENSMUSG00000030792	34	72	30.1561	9	17	7	5.87819	2.55537	0.000227685	0.000930157	up	yes	Dkkl1	NO
ENSMUSG00000030793	374	371	190.112	28	57	51	9.82821	3.29693	1.90605e-24	5.13634e-23	up	yes	Pycard	OVERLAP
ENSMUSG00000030796	227	279	468.542	630	706	583	0.47511	-1.07367	1.99571e-06	1.17454e-05	down	yes	Tead2	NO
ENSMUSG00000030800	317	508	805.223	1177	1187	978	0.448461	-1.15694	2.40935e-06	1.39786e-05	down	yes	Prss8	NO
ENSMUSG00000030830	2625	1701	1399.28	831	742	882	3.11647	1.63991	6.4485e-19	1.24265e-17	up	yes	Itgal	NO
ENSMUSG00000030839	200	210	159.102	148	137	82	2.00146	1.00105	0.00256116	0.00819031	up	yes	Sergef	NO
ENSMUSG00000030849	469	446	2198.51	3409	3434	3937	0.151961	-2.71823	1.08687e-66	1.46049e-64	down	yes	Fgfr2	OVERLAP
ENSMUSG00000030852	584	503	1073.94	1509	1497	1497	0.430688	-1.21529	3.29601e-14	4.48016e-13	down	yes	Tacc2	NO
ENSMUSG00000030854	9	19	38.2647	68	58	46	0.295876	-1.75693	0.00348538	0.0107609	down	yes	Ptpn5	NO
ENSMUSG00000030865	2	7	23.3639	34	41	40	0.142786	-2.80808	0.000543634	0.00203947	down	yes	Chp2	NO
ENSMUSG00000030867	306	359	170.813	23	56	44	9.75122	3.28558	5.24397e-20	1.08354e-18	up	yes	Plk1	NO
ENSMUSG00000030871	158	186	127.919	89	96	92	2.23651	1.16125	0.000240516	0.000976798	up	yes	Ears2	NO
ENSMUSG00000030873	664	718	1262.53	1684	1818	1655	0.481381	-1.05475	7.64988e-10	6.94001e-09	down	yes	Scnn1b	NO
ENSMUSG00000030889	37	47	92.5818	120	183	95	0.379984	-1.39599	0.000986377	0.00349854	down	yes	Vwa3a	NO
ENSMUSG00000030905	67	88	193.797	280	295	284	0.325361	-1.61989	2.04687e-08	1.57746e-07	down	yes	Crym	NO
ENSMUSG00000030921	4305	2981	1972.18	681	659	700	6.3283	2.66182	3.49882e-58	3.64861e-56	up	yes	Trim30a	NO
ENSMUSG00000030966	1376	799	698.241	385	388	442	3.15641	1.65829	1.83921e-14	2.55018e-13	up	yes	Trim21	NO
ENSMUSG00000030978	1639	1436	1077.32	733	683	739	2.5474	1.34903	3.09761e-17	5.36044e-16	up	yes	Rrm1	NO
ENSMUSG00000030994	0	0	4.25566	8	5	10	0.0286518	-5.12523	0.013879	0.0358423	down	yes	D7Ertd443e	NO
ENSMUSG00000030996	7	10	37.2127	23	135	22	0.170347	-2.55345	0.0023245	0.00750665	down	yes	Art1	NO
ENSMUSG00000031004	1976	1213	817.514	194	240	227	8.51904	3.09069	3.88615e-48	2.76898e-46	up	yes	Mki67	NO
ENSMUSG00000031024	1427	1201	2474.02	3419	3189	3624	0.458051	-1.12642	1.79304e-14	2.48789e-13	down	yes	St5	NO
ENSMUSG00000031027	37	29	90.9319	71	206	136	0.284775	-1.8121	0.000137155	0.000587784	down	yes	Stk33	NO
ENSMUSG00000031028	1	10	21.3081	31	47	23	0.201738	-2.30945	0.00993928	0.0269107	down	yes	Tub	NO
ENSMUSG00000031066	107	90	185.128	204	267	295	0.459145	-1.12298	0.000104017	0.000456417	down	yes	Usp11	NO
ENSMUSG00000031089	2442	2024	1709.06	1332	1180	1408	2.03078	1.02203	7.96204e-11	8.08807e-10	up	yes	Slc6a14	NO
ENSMUSG00000031098	10	44	13.1969	1	1	2	25.1752	4.65393	0.000114661	0.000499073	up	yes	Syt8	NO
ENSMUSG00000031101	1476	889	808.302	540	506	536	2.63754	1.39919	6.24175e-12	7.05261e-11	up	yes	Sash3	NO
ENSMUSG00000031103	1950	1018	963.02	542	592	590	3.02456	1.59673	6.86736e-13	8.41483e-12	up	yes	Elf4	NO
ENSMUSG00000031132	43	24	20.4876	10	11	11	3.69043	1.88379	0.00882364	0.0242841	up	yes	Cd40lg	NO
ENSMUSG00000031142	20	14	9.2968	2	6	2	6.02548	2.59108	0.0195561	0.0479783	up	yes	Cacna1f	NO
ENSMUSG00000031147	8	27	202.55	376	298	376	0.0607401	-4.04121	8.94734e-24	2.29966e-22	down	yes	Magix	NO
ENSMUSG00000031163	7	17	5.64771	0	1	0	41.05	5.35931	0.00321459	0.0100425	up	yes	Glod5	NO
ENSMUSG00000031165	1291	691	564.229	273	228	222	4.81584	2.26779	1.55459e-20	3.36497e-19	up	yes	Was	NO
ENSMUSG00000031166	584	433	895.378	1173	1177	1280	0.497858	-1.00619	8.13433e-09	6.56452e-08	down	yes	Wdr13	NO
ENSMUSG00000031167	7506	6141	4510.91	2551	2772	2821	2.98566	1.57805	6.85589e-30	2.41246e-28	up	yes	Rbm3	NO
ENSMUSG00000031170	249	249	758.113	1113	1262	1121	0.255173	-1.97045	4.79147e-26	1.40256e-24	down	yes	Slc38a5	NO
ENSMUSG00000031200	31	19	51.4408	83	45	91	0.404298	-1.30651	0.0124703	0.0327278	down	yes	Mtcp1	NO
ENSMUSG00000031209	112	106	242.345	369	308	371	0.372115	-1.42618	2.09073e-08	1.61003e-07	down	yes	Heph	NO
ENSMUSG00000031216	768	609	1557.73	2343	2108	2323	0.361809	-1.4667	2.28695e-20	4.85148e-19	down	yes	Stard8	NO
ENSMUSG00000031227	86	92	160.614	195	226	233	0.488652	-1.03312	0.000410249	0.00158296	down	yes	Magee1	NO
ENSMUSG00000031253	92	82	172.622	214	247	264	0.428906	-1.22127	1.60846e-05	8.19248e-05	down	yes	Srpx2	NO
ENSMUSG00000031255	44	57	96.4124	150	145	103	0.456999	-1.12974	0.00351127	0.0108241	down	yes	Sytl4	NO
ENSMUSG00000031262	153	96	63.764	19	15	17	8.62736	3.10892	1.17347e-11	1.29166e-10	up	yes	Cenpi	NO
ENSMUSG00000031264	605	320	317.114	196	188	245	2.58749	1.37155	4.46638e-07	2.89779e-06	up	yes	Btk	NO
ENSMUSG00000031266	1080	648	521.853	224	263	299	3.88213	1.95685	2.94192e-17	5.09984e-16	up	yes	Gla	NO
ENSMUSG00000031271	0	3	10.1598	20	13	18	0.108412	-3.2054	0.0131698	0.0342849	down	yes	Serpina7	NO
ENSMUSG00000031274	440	631	1592.56	2482	2341	2477	0.265846	-1.91134	1.69557e-20	3.64647e-19	down	yes	Col4a5	NO
ENSMUSG00000031283	15	44	593.101	948	998	1185	0.034335	-4.86418	1.77837e-52	1.49565e-50	down	yes	Chrdl1	NO
ENSMUSG00000031286	32	25	95.7076	150	146	153	0.226106	-2.14493	1.23168e-08	9.7358e-08	down	yes	Glt28d2	NO
ENSMUSG00000031289	13	8	4.57765	0	0	0	67.209	6.07058	0.00201741	0.00661849	up	yes	Il13ra2	NO
ENSMUSG00000031290	16	34	51.5404	74	68	75	0.420217	-1.25079	0.0154237	0.0392093	down	yes	Lrch2	NO
ENSMUSG00000031292	127	153	718.508	1206	1011	1326	0.14229	-2.8131	9.56411e-38	4.63663e-36	down	yes	Cdkl5	OVERLAP
ENSMUSG00000031294	7	6	53.4056	73	103	97	0.0850451	-3.55563	1.83782e-09	1.60265e-08	down	yes	D630029K05Rik	NO
ENSMUSG00000031298	117	53	60.8148	51	37	42	2.28979	1.19521	0.010697	0.0286714	up	yes	Adgrg2	NO
ENSMUSG00000031304	1399	1115	816.882	453	523	450	3.13732	1.64953	2.22276e-20	4.72443e-19	up	yes	Il2rg	NO
ENSMUSG00000031312	5	7	46.2103	28	148	59	0.0920165	-3.44196	6.76668e-06	3.66863e-05	down	yes	Itgb1bp2	NO
ENSMUSG00000031323	0	0	4.07403	7	7	8	0.0299315	-5.06219	0.0156472	0.0396868	down	yes	Dmrtc1a	NO
ENSMUSG00000031340	8	5	18.7569	26	28	32	0.268202	-1.89861	0.0165145	0.0415844	down	yes	Gabre	NO
ENSMUSG00000031377	46	21	176.808	294	297	285	0.134846	-2.89061	6.39148e-18	1.14361e-16	down	yes	Bmx	NO
ENSMUSG00000031379	153	187	421.886	518	770	580	0.32799	-1.60828	2.60351e-10	2.5158e-09	down	yes	Pir	NO
ENSMUSG00000031380	562	614	1093.97	1422	1505	1569	0.470185	-1.0887	4.1705e-10	3.91843e-09	down	yes	Vegfd	NO
ENSMUSG00000031442	391	321	833.241	1234	1222	1195	0.34745	-1.52512	7.50111e-19	1.4372e-17	down	yes	Mcf2l	NO
ENSMUSG00000031444	694	306	265.813	99	76	95	6.47549	2.69499	1.49839e-17	2.63626e-16	up	yes	F10	NO
ENSMUSG00000031448	2	3	24.8265	8	91	29	0.0703997	-3.82829	0.000378887	0.00147245	down	yes	Adprhl1	NO
ENSMUSG00000031451	1339	2134	4682.68	6710	6906	7451	0.300056	-1.7367	6.92238e-16	1.0786e-14	down	yes	Gas6	NO
ENSMUSG00000031480	413	315	858.729	1103	1171	1503	0.343113	-1.54324	7.26012e-15	1.04177e-13	down	yes	Thsd1	NO
ENSMUSG00000031489	3	12	148.749	238	241	306	0.0345985	-4.85315	2.61534e-23	6.57018e-22	down	yes	Adrb3	OVERLAP
ENSMUSG00000031490	1483	2004	1226.06	927	798	680	2.62159	1.39044	2.69179e-10	2.5911e-09	up	yes	Eif4ebp1	NO
ENSMUSG00000031494	13	6	37.829	41	91	50	0.184017	-2.44209	0.00019475	0.000806137	down	yes	Cd209a	NO
ENSMUSG00000031497	804	550	502.06	416	385	309	2.15858	1.11009	6.46577e-07	4.09029e-06	up	yes	Tnfsf13b	NO
ENSMUSG00000031502	38270	34501	27823.9	21399	19378	22725	2.04827	1.03441	3.85426e-14	5.19664e-13	up	yes	Col4a1	NO
ENSMUSG00000031504	996	734	458.318	133	183	110	7.20404	2.84881	1.35969e-30	5.03212e-29	up	yes	Rab20	NO
ENSMUSG00000031506	1157	773	509.411	127	188	158	7.22489	2.85298	2.45847e-34	1.05404e-32	up	yes	Ptpn7	NO
ENSMUSG00000031517	188	182	555.565	882	779	896	0.259013	-1.94891	1.44825e-22	3.54053e-21	down	yes	Gpm6a	NO
ENSMUSG00000031523	1603	1702	4116.26	6128	5234	6907	0.325134	-1.62089	1.24929e-21	2.89506e-20	down	yes	Dlc1	NO
ENSMUSG00000031538	1805	2131	1236.64	639	640	665	3.64964	1.86776	7.06652e-25	1.94616e-23	up	yes	Plat	NO
ENSMUSG00000031548	1349	1758	752.719	64	187	65	17.7665	4.15109	1.67399e-09	1.46297e-08	up	yes	Sfrp1	NO
ENSMUSG00000031549	37	36	22.4591	15	8	11	3.84194	1.94183	0.00527867	0.0154585	up	yes	Ido2	NO
ENSMUSG00000031551	1862	1318	706.494	14	22	19	102.54	6.68005	3.75112e-127	2.02986e-124	up	yes	Ido1	NO
ENSMUSG00000031561	29	35	19.4564	9	12	7	4.11565	2.04112	0.0062773	0.0180166	up	yes	Tenm3	NO
ENSMUSG00000031562	41	54	26.4221	11	8	9	6.1281	2.61544	8.18166e-05	0.00036541	up	yes	Dctd	NO
ENSMUSG00000031574	22	26	56.6435	83	83	82	0.347857	-1.52343	0.000944786	0.00336191	down	yes	Star	NO
ENSMUSG00000031595	293	571	278.138	136	193	117	3.54154	1.82438	1.03043e-07	7.27476e-07	up	yes	Pdgfrl	NO
ENSMUSG00000031608	459	282	269.929	226	154	205	2.23652	1.16126	2.20443e-05	0.000109169	up	yes	Galnt7	NO
ENSMUSG00000031609	437	342	250.34	115	149	164	3.24124	1.69654	3.45743e-11	3.64122e-10	up	yes	Sap30	NO
ENSMUSG00000031613	2327	2004	7587.69	13201	10608	11981	0.215843	-2.21195	2.46677e-48	1.78302e-46	down	yes	Hpgd	NO
ENSMUSG00000031618	113	33	218.581	291	374	347	0.250799	-1.9954	7.14024e-08	5.15736e-07	down	yes	Nr3c2	NO
ENSMUSG00000031628	1433	1008	804.223	433	453	572	2.97114	1.57102	2.65067e-15	3.95172e-14	up	yes	Casp3	NO
ENSMUSG00000031629	44	38	25.6667	16	9	16	3.56982	1.83585	0.004909	0.0145182	up	yes	Cenpu	NO
ENSMUSG00000031636	116	216	345.738	437	510	515	0.414353	-1.27107	1.60486e-05	8.17622e-05	down	yes	Pdlim3	NO
ENSMUSG00000031642	379	360	656.788	888	877	898	0.496543	-1.01001	1.706e-08	1.3265e-07	down	yes	Sh3rf1	NO
ENSMUSG00000031644	147	165	335.022	450	504	480	0.391019	-1.35469	4.48231e-09	3.74404e-08	down	yes	Nek1	NO
ENSMUSG00000031647	58	94	302.992	426	486	540	0.189848	-2.39709	6.29823e-17	1.05791e-15	down	yes	Mfap3l	NO
[truncated: 2,931 more rows]

## Sheet: DEGs phillyrin vs virus
Phillyrin treatment resulted in 203 DEGs
Gene	Phi7F1_count	Phi7F2_count	Phi7F3_count	baseMean	Mod F1_count	Mod F2_count	FoldChange	Log2FoldChange	pval	padj	Up/Down	Significant	GeneName	Overlap or not
ENSMUSG00000000295	105	171	132	180.731	209	265	0.489204	-1.03149	0.00111159	0.0279793	down	yes	Hddc2	NO
ENSMUSG00000000402	285	414	171	197.951	57	98	3.17214	1.66546	4.20325e-05	0.00426898	up	yes	Egfl6	OVERLAP
ENSMUSG00000001131	5242	2399	4717	6495.1	8253	10676	0.372227	-1.42575	1.50847e-06	0.000471597	down	yes	Timp1	OVERLAP
ENSMUSG00000001134	55	59	49	79.4669	135	92	0.417457	-1.2603	0.000679842	0.0210308	down	yes	Uxt	NO
ENSMUSG00000002580	46	43	32	60.6535	82	91	0.400869	-1.3188	0.00196678	0.0386714	down	yes	Mien1	NO
ENSMUSG00000003531	89	22	66	102.758	138	177	0.321304	-1.63799	0.000981216	0.0261425	down	yes	Dgcr6	OVERLAP
ENSMUSG00000003949	175	554	206	221.484	124	92	2.49974	1.32178	0.00234383	0.0426135	up	yes	Hlf	OVERLAP
ENSMUSG00000004371	43	26	72	78.0099	115	121	0.341824	-1.54867	0.000710772	0.0217712	down	yes	Il11	OVERLAP
ENSMUSG00000005540	114	179	104	93.4525	51	37	2.61249	1.38542	0.000492746	0.017562	up	yes	Fcer2a	OVERLAP
ENSMUSG00000005580	167	178	212	137.742	87	67	2.09063	1.06394	0.000486013	0.0174603	up	yes	Adcy9	NO
ENSMUSG00000006567	87	365	131	130.818	54	47	3.31187	1.72765	0.000794371	0.0232763	up	yes	Atp7b	OVERLAP
ENSMUSG00000007279	248	297	289	193.947	101	73	2.77527	1.47263	7.85416e-08	6.79803e-05	up	yes	Scube2	OVERLAP
ENSMUSG00000009900	180	312	157	144.324	40	62	3.60521	1.85008	4.2794e-06	0.000998234	up	yes	Wnt3a	OVERLAP
ENSMUSG00000011034	54	131	29	45.9909	7	19	4.60502	2.20321	0.00196204	0.0386345	up	yes	Slc5a1	OVERLAP
ENSMUSG00000015659	94	113	91	71.9718	48	27	2.31708	1.21231	0.00308809	0.0496595	up	yes	Serac1	NO
ENSMUSG00000017724	68	46	52	85.4763	113	134	0.384536	-1.37881	0.000325791	0.0137524	down	yes	Etv4	OVERLAP
ENSMUSG00000018411	936	1227	1044	787.082	457	398	2.1606	1.11143	1.87461e-08	2.53223e-05	up	yes	Mapt	OVERLAP
ENSMUSG00000019278	1109	1690	909	897.312	417	500	2.30533	1.20498	1.22068e-05	0.00201085	up	yes	Dpep1	OVERLAP
ENSMUSG00000019368	187	471	242	210.83	108	88	2.64444	1.40296	0.000209757	0.0105863	up	yes	Sec14l4	OVERLAP
ENSMUSG00000019577	1119	1126	1030	809.841	492	406	2.10784	1.07576	4.78733e-09	1.94119e-05	up	yes	Pdk4	NO
ENSMUSG00000020019	708	1269	832	700.359	450	355	2.01446	1.01039	9.71271e-05	0.00677326	up	yes	Ntn4	OVERLAP
ENSMUSG00000020080	68	142	58	57.6194	18	16	4.53597	2.18141	6.30946e-05	0.00521403	up	yes	Hkdc1	OVERLAP
ENSMUSG00000020183	262	833	378	355.301	172	193	2.29705	1.19978	0.00242105	0.0436047	up	yes	Cpm	OVERLAP
ENSMUSG00000020467	517	921	470	460.258	207	259	2.32959	1.22008	9.93648e-05	0.0068133	up	yes	Efemp1	OVERLAP
ENSMUSG00000020546	133	128	156	99.96	61	40	2.39766	1.26163	0.000333095	0.013847	up	yes	Stxbp4	OVERLAP
ENSMUSG00000020651	149	183	113	107.645	54	56	2.32293	1.21594	0.000859288	0.0241315	up	yes	Slc26a4	NO
ENSMUSG00000020847	122	162	136	103.406	57	56	2.13411	1.09364	0.00142635	0.0321215	up	yes	Rph3al	OVERLAP
ENSMUSG00000021097	141	242	138	123.874	67	54	2.48518	1.31335	0.000380011	0.0148999	up	yes	Clmn	OVERLAP
ENSMUSG00000021130	45	54	30	79.4843	118	134	0.292909	-1.77148	1.32863e-05	0.00205679	down	yes	Galnt16	NO
ENSMUSG00000021209	107	175	179	110.808	82	34	2.33259	1.22194	0.0028186	0.0474142	up	yes	Ppp4r4	OVERLAP
ENSMUSG00000021219	95	109	134	78.628	42	29	2.75687	1.46303	0.000213091	0.0107005	up	yes	Rgs6	OVERLAP
ENSMUSG00000021256	158	139	201	120.71	55	69	2.29063	1.19575	0.000593781	0.0196588	up	yes	Vash1	OVERLAP
ENSMUSG00000021313	133	153	65	78.5133	21	35	3.5596	1.83171	0.00022337	0.010972	up	yes	Ryr2	OVERLAP
ENSMUSG00000021390	2087	3279	2360	1926.36	1134	1063	2.01916	1.01376	2.67423e-06	0.000694683	up	yes	Ogn	OVERLAP
ENSMUSG00000021485	81	75	99	117.821	155	165	0.456299	-1.13195	0.000447821	0.0165698	down	yes	Mxd3	OVERLAP
ENSMUSG00000021573	117	297	193	146.12	85	66	2.31678	1.21212	0.00207711	0.0397981	up	yes	Tppp	OVERLAP
ENSMUSG00000021684	314	532	373	294.63	177	130	2.29721	1.19988	2.47267e-05	0.00310686	up	yes	Pde8b	OVERLAP
ENSMUSG00000021700	59	123	76	59.6728	25	27	2.83696	1.50434	0.00199019	0.0389053	up	yes	Rab3c	NO
ENSMUSG00000021798	163	235	32	91.6741	25	24	5.06143	2.33954	0.000198314	0.0103032	up	yes	Ldb3	OVERLAP
ENSMUSG00000021823	1989	1312	2280	1384.79	1025	551	2.077	1.0545	0.000104982	0.00691757	up	yes	Vcl	NO
ENSMUSG00000021922	457	1107	329	405.539	148	89	4.65624	2.21916	0.00138867	0.0316326	up	yes	Itih4	OVERLAP
ENSMUSG00000022122	497	1291	641	592.738	317	317	2.19088	1.13151	0.000846253	0.023963	up	yes	Ednrb	OVERLAP
ENSMUSG00000022197	3837	5708	4966	3499.5	2365	1291	2.32116	1.21485	2.24485e-07	0.000137834	up	yes	Pdzd2	OVERLAP
ENSMUSG00000022360	153	108	219	114.761	69	46	2.42336	1.27701	0.00108006	0.0277365	up	yes	Atad2	NO
ENSMUSG00000022723	674	809	849	562.221	339	241	2.3301	1.22039	9.346e-09	2.04904e-05	up	yes	Crybg3	OVERLAP
ENSMUSG00000023011	39	178	44	54.3313	9	16	5.88034	2.5559	0.000305645	0.0133182	up	yes	Faim2	OVERLAP
ENSMUSG00000023078	2159	1135	1560	2285.83	3428	2894	0.444949	-1.16829	4.28617e-06	0.000998234	down	yes	Cxcl13	OVERLAP
ENSMUSG00000023828	62	71	65	45.3435	15	22	3.04653	1.60717	0.00143072	0.0321568	up	yes	Slc22a3	OVERLAP
ENSMUSG00000023963	135	215	102	106.925	49	52	2.56515	1.35904	0.00084052	0.0239026	up	yes	Cyp39a1	OVERLAP
ENSMUSG00000024027	121	410	287	191.899	106	76	2.59291	1.37457	0.00114763	0.0283923	up	yes	Glp1r	OVERLAP
ENSMUSG00000024130	2162	3154	1899	1715.21	913	754	2.49915	1.32144	1.14405e-08	2.04904e-05	up	yes	Abca3	OVERLAP
ENSMUSG00000024222	2636	1528	2742	3102.75	5714	2769	0.479752	-1.05964	0.000236115	0.0112701	down	yes	Fkbp5	OVERLAP
ENSMUSG00000024421	811	812	870	585.679	297	246	2.65112	1.4066	3.13334e-13	4.23251e-09	up	yes	Lama3	OVERLAP
ENSMUSG00000024743	249	300	290	203.109	122	90	2.29058	1.19571	7.23252e-06	0.0014159	up	yes	Syt7	OVERLAP
ENSMUSG00000024772	26	49	23	56.7343	104	74	0.319211	-1.64742	0.000576343	0.0194631	down	yes	Ehd1	NO
ENSMUSG00000024810	1014	1416	808	783.055	250	532	2.318	1.21288	0.000344024	0.0141545	up	yes	Il33	OVERLAP
ENSMUSG00000025208	68	93	78	108.874	157	138	0.466523	-1.09998	0.00072684	0.0220138	down	yes	Mrpl43	NO
ENSMUSG00000025437	495	434	594	380.174	332	116	2.0159	1.01142	0.00262561	0.0456376	up	yes	Usp33	NO
ENSMUSG00000026380	181	344	216	178.739	98	86	2.31635	1.21185	0.000315541	0.0135209	up	yes	Tfcp2l1	OVERLAP
ENSMUSG00000026573	48	45	64	80.3269	152	86	0.385291	-1.37598	0.000497928	0.0177	down	yes	Xcl1	OVERLAP
ENSMUSG00000026725	272	586	397	307.233	181	153	2.16148	1.11202	0.000420466	0.0159094	up	yes	Tnn	OVERLAP
ENSMUSG00000026768	1384	2142	1859	1311.44	748	647	2.22127	1.15139	5.42432e-08	5.63628e-05	up	yes	Itga8	OVERLAP
ENSMUSG00000026840	218	245	249	169.923	79	87	2.45571	1.29614	5.61675e-06	0.0012043	up	yes	Lamc3	OVERLAP
ENSMUSG00000027070	281	468	246	223.123	45	117	3.42496	1.77609	2.56486e-05	0.00317855	up	yes	Lrp2	OVERLAP
ENSMUSG00000027187	1535	2588	1378	1353.98	835	655	2.13437	1.09381	3.31064e-05	0.00378984	up	yes	Cat	OVERLAP
ENSMUSG00000027253	1700	2040	1764	1362.46	877	650	2.08868	1.06259	5.74826e-09	1.94119e-05	up	yes	Lrp4	OVERLAP
ENSMUSG00000027524	139	371	167	159.667	96	58	2.55552	1.35362	0.00147564	0.0327306	up	yes	Edn3	OVERLAP
ENSMUSG00000027778	226	307	229	190.607	84	131	2.00629	1.00453	0.00209481	0.0398721	up	yes	Ift80	OVERLAP
ENSMUSG00000027799	267	334	361	231.863	130	108	2.33	1.22033	3.19082e-06	0.000813238	up	yes	Nbea	OVERLAP
ENSMUSG00000027820	696	1421	875	722.854	390	358	2.29594	1.19909	2.04821e-05	0.00271248	up	yes	Mme	OVERLAP
ENSMUSG00000027861	119	145	20	59.3361	10	16	6.22315	2.63764	0.000219693	0.0109093	up	yes	Casq2	OVERLAP
ENSMUSG00000028003	425	1016	508	433.25	151	162	3.55508	1.82988	9.69816e-08	6.89488e-05	up	yes	Lrat	OVERLAP
ENSMUSG00000028082	1099	1345	1359	923.738	426	532	2.25866	1.17547	6.9953e-08	6.74947e-05	up	yes	Sh3d19	OVERLAP
ENSMUSG00000028088	140	297	173	148.203	79	77	2.24095	1.16411	0.00174562	0.0361169	up	yes	Fmo5	OVERLAP
ENSMUSG00000028132	191	369	242	185.065	73	86	2.87506	1.52359	1.04397e-05	0.00190095	up	yes	Tmem56	OVERLAP
ENSMUSG00000028456	374	379	358	268.169	124	147	2.34359	1.22872	1.29419e-06	0.000437048	up	yes	Unc13b	OVERLAP
ENSMUSG00000028631	79	103	94	63.3862	39	16	2.94409	1.55782	0.000736186	0.0220987	up	yes	Kcnq4	OVERLAP
ENSMUSG00000028957	171	434	172	182.498	87	83	2.62069	1.38995	0.000809221	0.0235074	up	yes	Per3	OVERLAP
ENSMUSG00000029335	361	667	363	346.898	160	230	2.01947	1.01398	0.00224075	0.0414631	up	yes	Bmp3	OVERLAP
ENSMUSG00000029659	176	85	176	218.07	336	290	0.403412	-1.30967	9.82794e-05	0.00677326	down	yes	Medag	OVERLAP
ENSMUSG00000029683	137	136	49	70.6483	19	26	4.09242	2.03295	0.000160796	0.00905011	up	yes	Lmod2	OVERLAP
ENSMUSG00000029843	93	115	95	62.919	23	6	6.16256	2.62353	4.21905e-07	0.000196176	up	yes	Slc13a4	OVERLAP
ENSMUSG00000030017	159	1373	22	294.876	14	8	41.083	5.36047	0.00181926	0.0369245	up	yes	Reg3g	NO
ENSMUSG00000030148	741	600	732	930.39	1507	1008	0.480057	-1.05872	3.76897e-07	0.000181826	down	yes	Clec4a2	OVERLAP
ENSMUSG00000030554	306	846	327	344.789	158	154	2.71438	1.44062	0.000231924	0.0112701	up	yes	Synm	OVERLAP
ENSMUSG00000030701	458	1002	487	473.672	237	261	2.23104	1.15772	0.000448959	0.0165698	up	yes	Plekhb1	OVERLAP
ENSMUSG00000030793	251	165	190	276.612	374	371	0.468218	-1.09475	5.34425e-05	0.0049109	down	yes	Pycard	OVERLAP
ENSMUSG00000030849	868	1783	841	853.586	469	446	2.18954	1.13063	0.000216562	0.0107945	up	yes	Fgfr2	OVERLAP
ENSMUSG00000031292	403	637	347	321.738	127	153	2.82534	1.49842	1.40957e-06	0.000464402	up	yes	Cdkl5	OVERLAP
ENSMUSG00000031388	110	133	115	168.041	177	278	0.444732	-1.16899	0.000373766	0.0148627	down	yes	Naa10	NO
ENSMUSG00000031489	24	107	40	35.3431	3	12	6.32756	2.66165	0.000912082	0.0250415	up	yes	Adrb3	OVERLAP
ENSMUSG00000031698	112	141	26	57.2302	16	6	7.48798	2.90458	3.21867e-05	0.00371885	up	yes	Mylk3	OVERLAP
ENSMUSG00000031737	150	224	116	115.725	56	53	2.58583	1.37063	0.000331205	0.013847	up	yes	Irx5	OVERLAP
ENSMUSG00000031765	6757	3263	6516	8684.5	12157	13302	0.372316	-1.4254	3.19571e-07	0.000166029	down	yes	Mt1	OVERLAP
ENSMUSG00000031778	799	909	561	568.658	369	288	2.00127	1.00091	6.42259e-05	0.00525796	up	yes	Cx3cl1	OVERLAP
ENSMUSG00000031790	798	1460	714	706.216	269	404	2.49637	1.31983	4.81257e-05	0.00464344	up	yes	Mmp15	OVERLAP
ENSMUSG00000032006	182	304	403	217.034	129	106	2.17563	1.12144	0.000896712	0.0248213	up	yes	Pdgfd	OVERLAP
ENSMUSG00000032091	153	255	94	116.698	38	63	2.81156	1.49137	0.0012518	0.0299811	up	yes	Tmprss4	NO
ENSMUSG00000032649	99	277	114	110.315	47	39	3.27933	1.7134	0.000264718	0.0120044	up	yes	Colgalt2	OVERLAP
ENSMUSG00000032717	175	97	149	188.257	216	279	0.485161	-1.04346	0.00189874	0.0379972	down	yes	Mdfi	OVERLAP
ENSMUSG00000032908	140	456	160	168.084	51	70	3.53785	1.82287	0.000135905	0.0080829	up	yes	Sgpp2	OVERLAP
ENSMUSG00000032915	75	86	55	46.8502	17	12	4.31946	2.11085	5.30126e-05	0.00490475	up	yes	Adgre4	OVERLAP
ENSMUSG00000034218	302	276	388	235.23	164	89	2.23124	1.15785	0.000101627	0.0068984	up	yes	Atm	NO
ENSMUSG00000034810	1551	2972	2793	1716.92	777	819	2.61503	1.38683	9.38467e-08	6.89488e-05	up	yes	Scn7a	OVERLAP
ENSMUSG00000035284	889	668	989	618.244	419	236	2.27434	1.18545	4.76844e-06	0.00106336	up	yes	Vps13c	NO
ENSMUSG00000035352	1462	753	1383	1670.02	2868	1763	0.454574	-1.13741	5.07817e-05	0.00484824	down	yes	Ccl12	OVERLAP
ENSMUSG00000035385	3573	1447	3521	3780.86	5227	4767	0.493217	-1.01971	0.00103893	0.0270333	down	yes	Ccl2	OVERLAP
ENSMUSG00000035557	44	38	28	68.2784	57	154	0.290832	-1.78174	0.000663168	0.0208327	down	yes	Krt17	OVERLAP
ENSMUSG00000036305	111	201	157	206.569	247	294	0.493339	-1.01935	0.00114732	0.0283923	down	yes	Rpl39-ps	OVERLAP
ENSMUSG00000036585	1234	2613	1465	1279.92	641	665	2.32463	1.217	2.15107e-05	0.00282104	up	yes	Fgf1	OVERLAP
ENSMUSG00000037071	3795	9022	5118	4462.66	2610	2474	2.02089	1.01499	0.000434733	0.0163576	up	yes	Scd1	OVERLAP
ENSMUSG00000037455	148	239	213	147.156	83	77	2.15303	1.10637	0.000602477	0.0198011	up	yes	Slc18b1	OVERLAP
ENSMUSG00000038065	101	394	118	138.431	67	44	3.19915	1.67769	0.00128073	0.0302184	up	yes	Mturn	OVERLAP
ENSMUSG00000039004	1329	1650	1261	1031.64	663	434	2.24952	1.16962	4.24263e-08	4.77579e-05	up	yes	Bmp6	OVERLAP
ENSMUSG00000039956	70	29	57	97.1138	234	87	0.288908	-1.79132	0.000173856	0.00952703	down	yes	Mrap	OVERLAP
ENSMUSG00000040147	238	620	333	292.844	181	143	2.11858	1.0831	0.0025617	0.0448813	up	yes	Maob	OVERLAP
ENSMUSG00000040488	3096	5420	2534	2669.72	1102	1598	2.31574	1.21147	7.38075e-05	0.00572984	up	yes	Ltbp4	OVERLAP
ENSMUSG00000040543	244	392	218	204.287	108	95	2.42311	1.27686	7.68236e-05	0.0057974	up	yes	Pitpnm3	OVERLAP
ENSMUSG00000040651	282	267	369	228.647	153	109	2.03061	1.02191	0.00019189	0.0100467	up	yes	Tasor	NO
ENSMUSG00000040653	473	933	416	439.91	160	282	2.3183	1.21307	0.00105394	0.0273256	up	yes	Ppp1r14c	OVERLAP
ENSMUSG00000040855	358	583	478	351.18	207	186	2.07515	1.05321	5.09661e-05	0.00484824	up	yes	Reps2	OVERLAP
ENSMUSG00000041301	95	270	191	124.081	41	51	3.43151	1.77884	5.5417e-05	0.00495844	up	yes	Cftr	OVERLAP
ENSMUSG00000041460	55	63	45	35.2548	9	12	4.43855	2.15009	0.000260842	0.0119558	up	yes	Cacna2d4	OVERLAP
ENSMUSG00000041695	214	479	210	213.033	92	108	2.57286	1.36338	0.000413391	0.0157743	up	yes	Kcnj2	OVERLAP
ENSMUSG00000041771	106	199	152	106.64	43	53	2.71064	1.43863	0.0002343	0.0112701	up	yes	Slc24a4	OVERLAP
ENSMUSG00000041797	121	95	143	86.5956	59	31	2.33177	1.22142	0.0023893	0.0432057	up	yes	Abca9	OVERLAP
ENSMUSG00000041828	594	630	450	419.099	199	274	2.01319	1.00948	0.000210033	0.0105863	up	yes	Abca8a	OVERLAP
ENSMUSG00000041915	299	269	402	240.12	165	106	2.08099	1.05727	0.000232797	0.0112701	up	yes	Ammecr1l	NO
ENSMUSG00000041959	3575	2981	4144	4722.99	5802	6582	0.493469	-1.01897	4.86343e-07	0.000201553	down	yes	S100a10	OVERLAP
ENSMUSG00000042010	350	470	496	328.658	185	191	2.00337	1.00243	5.92158e-05	0.00506746	up	yes	Acacb	OVERLAP
ENSMUSG00000042359	301	615	302	287.517	137	135	2.56661	1.35986	6.33032e-05	0.00521403	up	yes	Osbpl6	OVERLAP
ENSMUSG00000042750	28	195	24	50.7125	10	11	6.7016	2.7445	0.000856633	0.0241315	up	yes	Bex2	OVERLAP
ENSMUSG00000044433	135	181	89	95.6823	47	43	2.59341	1.37485	0.000787852	0.0231858	up	yes	Camsap3	OVERLAP
ENSMUSG00000044952	167	173	170	124.665	70	63	2.20932	1.1436	0.000202662	0.0104887	up	yes	Kctd21	OVERLAP
ENSMUSG00000045193	1155	1132	964	1438.25	2353	1500	0.49241	-1.02207	5.64391e-07	0.000224229	down	yes	Cirbp	NO
ENSMUSG00000045273	70	56	85	96.4764	118	141	0.464882	-1.10506	0.00248354	0.0439818	down	yes	Cenph	OVERLAP
ENSMUSG00000045545	29	20	13	69.2346	60	194	0.1357	-2.8815	7.69461e-07	0.000280916	down	yes	Krt14	OVERLAP
ENSMUSG00000045629	239	338	220	194.947	89	117	2.2022	1.13895	0.000359237	0.0145723	up	yes	Sh3tc2	OVERLAP
ENSMUSG00000046449	57	122	92	60.3798	19	25	3.50198	1.80817	0.000281727	0.0126012	up	yes	Nexmif	OVERLAP
ENSMUSG00000047419	41	131	31	42.628	9	12	5.49848	2.45903	0.000552493	0.0189418	up	yes	Cmya5	OVERLAP
ENSMUSG00000048031	51	39	33	63.276	108	78	0.384588	-1.37862	0.0010974	0.0278117	down	yes	Fcrl5	OVERLAP
ENSMUSG00000048458	359	469	405	302.523	158	168	2.1656	1.11477	6.20623e-06	0.00128975	up	yes	Inka2	OVERLAP
ENSMUSG00000049404	53	58	47	34.1834	13	8	4.37188	2.12825	0.00028568	0.0127358	up	yes	Rarres1	NO
ENSMUSG00000051747	188	210	43	89.4373	17	12	8.85602	3.14666	2.63335e-07	0.000148214	up	yes	Ttn	OVERLAP
ENSMUSG00000051855	141	152	172	114.18	65	59	2.15814	1.10979	0.000584166	0.0195348	up	yes	Mest	OVERLAP
ENSMUSG00000051910	44	96	54	43.2857	9	22	3.508	1.81065	0.00300776	0.0492839	up	yes	Sox6	OVERLAP
ENSMUSG00000052302	189	265	179	157.858	96	84	2.02643	1.01894	0.00104067	0.0270333	up	yes	Tbc1d30	OVERLAP
ENSMUSG00000052336	194	166	211	140.206	82	70	2.16785	1.11626	0.000242976	0.0114759	up	yes	Cx3cr1	OVERLAP
ENSMUSG00000052374	267	281	54	127.219	29	33	5.58253	2.48092	1.09151e-05	0.00194001	up	yes	Actn2	OVERLAP
ENSMUSG00000053093	90	212	121	97.5869	68	20	2.84602	1.50895	0.00262852	0.0456376	up	yes	Myh7	OVERLAP
ENSMUSG00000054986	4411	9386	4843	4443.73	2279	2101	2.44275	1.28851	4.53307e-06	0.00103784	up	yes	Sec14l3	OVERLAP
ENSMUSG00000055003	115	195	96	96.3497	35	56	2.52572	1.33669	0.00246168	0.0438685	up	yes	Lrtm2	OVERLAP
ENSMUSG00000055027	116	103	34	55.5061	29	8	4.07887	2.02817	0.00151183	0.0329392	up	yes	Smyd1	NO
ENSMUSG00000055093	186	357	247	382.897	508	565	0.41983	-1.25212	1.35516e-05	0.00205679	down	yes	Gm8430	NO
ENSMUSG00000055368	225	218	235	164.672	69	100	2.27998	1.18902	0.000147164	0.00849747	up	yes	Slc6a2	NO
ENSMUSG00000057606	60	280	59	87.4949	35	25	3.84063	1.94134	0.00191869	0.0381666	up	yes	Colq	OVERLAP
ENSMUSG00000058470	86	91	87	131.355	255	129	0.403394	-1.30974	0.000107785	0.00701021	down	yes	Gm8369	OVERLAP
ENSMUSG00000058600	185	283	221	304.99	395	410	0.489808	-1.02971	6.85132e-05	0.00550879	down	yes	Rpl30	NO
ENSMUSG00000058656	95	149	165	97.2198	41	53	2.47344	1.30652	0.000940753	0.0255899	up	yes	Samd12	OVERLAP
ENSMUSG00000059854	38	62	50	33.0662	13	10	3.76335	1.91202	0.00128221	0.0302184	up	yes	Hydin	OVERLAP
ENSMUSG00000060716	112	166	134	98.6713	69	32	2.38914	1.25649	0.00144108	0.032282	up	yes	Plekhh1	OVERLAP
ENSMUSG00000060969	1404	2301	1203	1208.91	529	774	2.13154	1.0919	0.000235985	0.0112701	up	yes	Irx1	OVERLAP
ENSMUSG00000061462	133	209	32	78.8976	27	13	5.49417	2.4579	0.000136447	0.0080829	up	yes	Obscn	OVERLAP
ENSMUSG00000061718	145	321	70	122.598	36	63	3.05269	1.61008	0.00308223	0.0496439	up	yes	Ppp1r1b	OVERLAP
ENSMUSG00000061878	1101	907	1172	1433.95	2149	1717	0.475942	-1.07114	1.15273e-08	2.04904e-05	down	yes	Sphk1	OVERLAP
ENSMUSG00000061947	41	91	36	34.9705	8	8	6.02596	2.59119	0.000137029	0.0080829	up	yes	Serpina10	NO
ENSMUSG00000063388	217	224	258	172.82	125	70	2.0919	1.06482	0.000419519	0.0159094	up	yes	BC023105	OVERLAP
ENSMUSG00000063415	477	1098	627	498.938	168	226	3.16615	1.66273	6.9231e-07	0.00025977	up	yes	Cyp26b1	NO
ENSMUSG00000063558	337	592	423	337.433	186	199	2.00693	1.00499	0.000375126	0.0148627	up	yes	Aox1	OVERLAP
ENSMUSG00000064246	3439	8588	2857	3267.95	1016	1172	3.87404	1.95384	0.00246936	0.0438896	up	yes	Chil1	OVERLAP
ENSMUSG00000064294	86	536	55	131.967	11	14	15.3432	3.93953	0.00160316	0.0342108	up	yes	Aox3	OVERLAP
ENSMUSG00000064325	588	956	858	573.846	344	233	2.41352	1.27114	4.35688e-07	0.000196176	up	yes	Hhip	OVERLAP
ENSMUSG00000066571	957	804	1509	783.038	544	257	2.39779	1.2617	4.15664e-05	0.00426898	up	yes	4931406P16Rik	NO
ENSMUSG00000066687	334	252	242	375.534	735	303	0.472695	-1.08102	0.000735897	0.0220987	down	yes	Zbtb16	OVERLAP
ENSMUSG00000067344	134	189	174	219.278	295	284	0.492493	-1.02183	0.00010968	0.0070888	down	yes	Rps25-ps1	NO
ENSMUSG00000067780	534	290	823	735.932	1132	846	0.48224	-1.05218	0.00164629	0.0348013	down	yes	Pi15	OVERLAP
ENSMUSG00000068323	59	217	41	69.4778	19	27	3.90326	1.96468	0.0026423	0.0457006	up	yes	Slc4a5	OVERLAP
ENSMUSG00000068745	114	219	33	79.1617	27	21	4.41572	2.14265	0.000626658	0.0202026	up	yes	Mybphl	OVERLAP
ENSMUSG00000068747	2917	4443	3334	2633	1363	1507	2.1271	1.08889	4.92392e-07	0.000201553	up	yes	Sort1	OVERLAP
ENSMUSG00000069792	718	753	769	990.863	1778	900	0.491224	-1.02555	1.70659e-05	0.00237656	down	yes	Wfdc17	OVERLAP
ENSMUSG00000071052	43	61	81	88.3574	113	132	0.429924	-1.21785	0.00193919	0.0384084	down	yes	Rpl7a-ps5	OVERLAP
ENSMUSG00000072601	197	191	163	124.249	42	52	3.35364	1.74573	2.76458e-07	0.000149376	up	yes	Ear1	OVERLAP
ENSMUSG00000072620	658	626	588	844.345	1169	1094	0.476219	-1.0703	5.49402e-09	1.94119e-05	down	yes	Slfn2	OVERLAP
ENSMUSG00000073771	188	154	199	237.216	359	269	0.499413	-1.00169	9.25043e-05	0.00668207	down	yes	Btbd19	OVERLAP
ENSMUSG00000074194	200	210	201	146.547	74	72	2.40618	1.26675	1.51983e-05	0.00220751	up	yes	Zfp791	NO
ENSMUSG00000079620	332	507	275	277.104	172	142	2.04842	1.03451	0.00062203	0.0202026	up	yes	Muc4	OVERLAP
ENSMUSG00000081087	131	207	177	238.3	287	358	0.453877	-1.13963	9.52586e-05	0.00677239	down	yes	Rps15a-ps7	NO
ENSMUSG00000081604	123	154	109	180.638	220	272	0.447173	-1.16109	0.00012444	0.00767552	down	yes	Gm11518	OVERLAP
ENSMUSG00000081992	69	117	97	137.916	200	190	0.416259	-1.26445	8.89654e-05	0.00646099	down	yes	Gm13408	NO
ENSMUSG00000082935	108	162	158	191.059	244	263	0.482238	-1.05218	0.00029466	0.0130074	down	yes	Gm7658	NO
ENSMUSG00000085148	422	322	524	562.86	804	693	0.488467	-1.03367	1.66454e-05	0.0023668	down	yes	Mir22hg	NO
ENSMUSG00000085156	103	56	86	120.347	169	171	0.414481	-1.27062	0.000372276	0.0148627	down	yes	Snhg15	OVERLAP
ENSMUSG00000085342	152	209	178	250.565	296	383	0.451108	-1.14846	4.05947e-05	0.00421811	down	yes	Gm12254	NO
ENSMUSG00000090877	265	352	189	195.091	77	120	2.31857	1.21324	0.0007229	0.0219791	up	yes	Hspa1b	NO
ENSMUSG00000096842	86	148	118	174.192	231	263	0.406251	-1.29956	3.65843e-05	0.00398532	down	yes	Gm10736	OVERLAP
ENSMUSG00000101872	69	130	79	60.4565	31	9	4.10313	2.03672	0.000177397	0.0095469	up	yes	Gm29237	OVERLAP
ENSMUSG00000102697	51	73	85	43.557	15	6	5.80987	2.53851	1.18468e-05	0.0019842	up	yes	Pcdhac2	OVERLAP
ENSMUSG00000104554	171	122	234	240.882	304	344	0.464473	-1.10633	0.000398048	0.015439	down	yes	Gm4610	OVERLAP
ENSMUSG00000106019	69	64	68	95.6916	151	117	0.434252	-1.2034	0.000327187	0.0137683	down	yes	Gm43672	NO
ENSMUSG00000106957	1279	2883	1811	1418.81	609	761	2.47374	1.30669	1.13735e-05	0.00196329	up	yes	Gm43085	OVERLAP
ENSMUSG00000110185	284	519	374	280.459	113	159	2.45134	1.29357	5.39879e-05	0.00492749	up	yes	Igip	OVERLAP
ENSMUSG00000113061	749	1030	804	1182.33	1275	1880	0.462958	-1.11105	9.63627e-06	0.00178311	down	yes	Rps18-ps5	NO
ENSMUSG00000116083	15	22	21	37.024	31	85	0.277835	-1.8477	0.00286767	0.0478819	down	yes	Gm5469	OVERLAP

## Sheet: 163 overlapping DEGs
163 overlapping DEGs were affected in the virus, control and phillyrin groups
Gene	Significant	GeneName
ENSMUSG00000000402	yes	Egfl6
ENSMUSG00000001131	yes	Timp1
ENSMUSG00000003531	yes	Dgcr6
ENSMUSG00000003949	yes	Hlf
ENSMUSG00000004371	yes	Il11
ENSMUSG00000005540	yes	Fcer2a
ENSMUSG00000006567	yes	Atp7b
ENSMUSG00000007279	yes	Scube2
ENSMUSG00000009900	yes	Wnt3a
ENSMUSG00000011034	yes	Slc5a1
ENSMUSG00000017724	yes	Etv4
ENSMUSG00000018411	yes	Mapt
ENSMUSG00000019278	yes	Dpep1
ENSMUSG00000019368	yes	Sec14l4
ENSMUSG00000020019	yes	Ntn4
ENSMUSG00000020080	yes	Hkdc1
ENSMUSG00000020183	yes	Cpm
ENSMUSG00000020467	yes	Efemp1
ENSMUSG00000020546	yes	Stxbp4
ENSMUSG00000020847	yes	Rph3al
ENSMUSG00000021097	yes	Clmn
ENSMUSG00000021209	yes	Ppp4r4
ENSMUSG00000021219	yes	Rgs6
ENSMUSG00000021256	yes	Vash1
ENSMUSG00000021313	yes	Ryr2
ENSMUSG00000021390	yes	Ogn
ENSMUSG00000021485	yes	Mxd3
ENSMUSG00000021573	yes	Tppp
ENSMUSG00000021684	yes	Pde8b
ENSMUSG00000021798	yes	Ldb3
ENSMUSG00000021922	yes	Itih4
ENSMUSG00000022122	yes	Ednrb
ENSMUSG00000022197	yes	Pdzd2
ENSMUSG00000022723	yes	Crybg3
ENSMUSG00000023011	yes	Faim2
ENSMUSG00000023078	yes	Cxcl13
ENSMUSG00000023828	yes	Slc22a3
ENSMUSG00000023963	yes	Cyp39a1
ENSMUSG00000024027	yes	Glp1r
ENSMUSG00000024130	yes	Abca3
ENSMUSG00000024222	yes	Fkbp5
ENSMUSG00000024421	yes	Lama3
ENSMUSG00000024743	yes	Syt7
ENSMUSG00000024810	yes	Il33
ENSMUSG00000026380	yes	Tfcp2l1
ENSMUSG00000026573	yes	Xcl1
ENSMUSG00000026725	yes	Tnn
ENSMUSG00000026768	yes	Itga8
ENSMUSG00000026840	yes	Lamc3
ENSMUSG00000027070	yes	Lrp2
ENSMUSG00000027187	yes	Cat
ENSMUSG00000027253	yes	Lrp4
ENSMUSG00000027524	yes	Edn3
ENSMUSG00000027778	yes	Ift80
ENSMUSG00000027799	yes	Nbea
ENSMUSG00000027820	yes	Mme
ENSMUSG00000027861	yes	Casq2
ENSMUSG00000028003	yes	Lrat
ENSMUSG00000028082	yes	Sh3d19
ENSMUSG00000028088	yes	Fmo5
ENSMUSG00000028132	yes	Tmem56
ENSMUSG00000028456	yes	Unc13b
ENSMUSG00000028631	yes	Kcnq4
ENSMUSG00000028957	yes	Per3
ENSMUSG00000029335	yes	Bmp3
ENSMUSG00000029659	yes	Medag
ENSMUSG00000029683	yes	Lmod2
ENSMUSG00000029843	yes	Slc13a4
ENSMUSG00000030148	yes	Clec4a2
ENSMUSG00000030554	yes	Synm
ENSMUSG00000030701	yes	Plekhb1
ENSMUSG00000030793	yes	Pycard
ENSMUSG00000030849	yes	Fgfr2
ENSMUSG00000031292	yes	Cdkl5
ENSMUSG00000031489	yes	Adrb3
ENSMUSG00000031698	yes	Mylk3
ENSMUSG00000031737	yes	Irx5
ENSMUSG00000031765	yes	Mt1
ENSMUSG00000031778	yes	Cx3cl1
ENSMUSG00000031790	yes	Mmp15
ENSMUSG00000032006	yes	Pdgfd
ENSMUSG00000032649	yes	Colgalt2
ENSMUSG00000032717	yes	Mdfi
ENSMUSG00000032908	yes	Sgpp2
ENSMUSG00000032915	yes	Adgre4
ENSMUSG00000034810	yes	Scn7a
ENSMUSG00000035352	yes	Ccl12
ENSMUSG00000035385	yes	Ccl2
ENSMUSG00000035557	yes	Krt17
ENSMUSG00000036305	yes	Rpl39-ps
ENSMUSG00000036585	yes	Fgf1
ENSMUSG00000037071	yes	Scd1
ENSMUSG00000037455	yes	Slc18b1
ENSMUSG00000038065	yes	Mturn
ENSMUSG00000039004	yes	Bmp6
ENSMUSG00000039956	yes	Mrap
ENSMUSG00000040147	yes	Maob
ENSMUSG00000040488	yes	Ltbp4
ENSMUSG00000040543	yes	Pitpnm3
ENSMUSG00000040653	yes	Ppp1r14c
ENSMUSG00000040855	yes	Reps2
ENSMUSG00000041301	yes	Cftr
ENSMUSG00000041460	yes	Cacna2d4
ENSMUSG00000041695	yes	Kcnj2
ENSMUSG00000041771	yes	Slc24a4
ENSMUSG00000041797	yes	Abca9
ENSMUSG00000041828	yes	Abca8a
ENSMUSG00000041959	yes	S100a10
ENSMUSG00000042010	yes	Acacb
ENSMUSG00000042359	yes	Osbpl6
ENSMUSG00000042750	yes	Bex2
ENSMUSG00000044433	yes	Camsap3
ENSMUSG00000044952	yes	Kctd21
ENSMUSG00000045273	yes	Cenph
ENSMUSG00000045545	yes	Krt14
ENSMUSG00000045629	yes	Sh3tc2
ENSMUSG00000046449	yes	Nexmif
ENSMUSG00000047419	yes	Cmya5
ENSMUSG00000048031	yes	Fcrl5
ENSMUSG00000048458	yes	Inka2
ENSMUSG00000051747	yes	Ttn
ENSMUSG00000051855	yes	Mest
ENSMUSG00000051910	yes	Sox6
ENSMUSG00000052302	yes	Tbc1d30
ENSMUSG00000052336	yes	Cx3cr1
ENSMUSG00000052374	yes	Actn2
ENSMUSG00000053093	yes	Myh7
ENSMUSG00000054986	yes	Sec14l3
ENSMUSG00000055003	yes	Lrtm2
ENSMUSG00000057606	yes	Colq
ENSMUSG00000058470	yes	Gm8369
ENSMUSG00000058656	yes	Samd12
ENSMUSG00000059854	yes	Hydin
ENSMUSG00000060716	yes	Plekhh1
ENSMUSG00000060969	yes	Irx1
ENSMUSG00000061462	yes	Obscn
ENSMUSG00000061718	yes	Ppp1r1b
ENSMUSG00000061878	yes	Sphk1
ENSMUSG00000063388	yes	BC023105
ENSMUSG00000063558	yes	Aox1
ENSMUSG00000064246	yes	Chil1
ENSMUSG00000064294	yes	Aox3
ENSMUSG00000064325	yes	Hhip
ENSMUSG00000066687	yes	Zbtb16
ENSMUSG00000067780	yes	Pi15
ENSMUSG00000068323	yes	Slc4a5
ENSMUSG00000068745	yes	Mybphl
ENSMUSG00000068747	yes	Sort1
ENSMUSG00000069792	yes	Wfdc17
ENSMUSG00000071052	yes	Rpl7a-ps5
ENSMUSG00000072601	yes	Ear1
ENSMUSG00000072620	yes	Slfn2
ENSMUSG00000073771	yes	Btbd19
ENSMUSG00000079620	yes	Muc4
ENSMUSG00000081604	yes	Gm11518
ENSMUSG00000085156	yes	Snhg15
ENSMUSG00000096842	yes	Gm10736
ENSMUSG00000101872	yes	Gm29237
ENSMUSG00000102697	yes	Pcdhac2
ENSMUSG00000104554	yes	Gm4610
ENSMUSG00000106957	yes	Gm43085
ENSMUSG00000110185	yes	Igip
ENSMUSG00000116083	yes	Gm5469

## Sheet: pathway enrichment analysis
15 pathways were markedly enriched for the 163 overlapping DEGs
Category	Term	Count	PValue	Genes	Pop Hits	Pop Total	Fold Enrichment	Bonferroni	Benjamini	FDR
KEGG_PATHWAY	mmu04060:Cytokine-cytokine receptor interaction	10	0.000745581	CX3CR1, IL33, BMP3, IL11, CCL12, XCL1, CCL2, CXCL13, BMP6, CX3CL1	292	8998	4.00196	0.121056	0.0696005	0.0691982
KEGG_PATHWAY	mmu04020:Calcium signaling pathway	9	0.000899429	RYR2, EDNRB, ADRB3, PDGFD, SPHK1, CASQ2, FGF1, FGFR2, MYLK3	240	8998	4.38214	0.144159	0.0696005	0.0691982
KEGG_PATHWAY	mmu04061:Viral protein interaction with cytokine and cytokine receptor	6	0.00120694	CX3CR1, CCL12, XCL1, CCL2, CXCL13, CX3CL1	95	8998	7.38045	0.188546	0.0696005	0.0691982
KEGG_PATHWAY	mmu05410:Hypertrophic cardiomyopathy	5	0.00721632	RYR2, ITGA8, CACNA2D4, TTN, MYH7	91	8998	6.42072	0.714339	0.235107	0.233748
KEGG_PATHWAY	mmu05414:Dilated cardiomyopathy	5	0.00807932	RYR2, ITGA8, CACNA2D4, TTN, MYH7	94	8998	6.21581	0.75424	0.235107	0.233748
KEGG_PATHWAY	mmu00380:Tryptophan metabolism	4	0.00951298	MAOB, CAT, AOX3, AOX1	52	8998	8.98901	0.808645	0.235107	0.233748
KEGG_PATHWAY	mmu02010:ABC transporters	4	0.00951298	ABCA8A, ABCA3, ABCA9, CFTR	52	8998	8.98901	0.808645	0.235107	0.233748
KEGG_PATHWAY	mmu00982:Drug metabolism - cytochrome P450	4	0.0219583	MAOB, AOX3, AOX1, FMO5	71	8998	6.5835	0.97853	0.42829	0.425814
KEGG_PATHWAY	mmu04062:Chemokine signaling pathway	6	0.0228954	CX3CR1, CCL12, XCL1, CCL2, CXCL13, CX3CL1	192	8998	3.65179	0.981811	0.42829	0.425814
KEGG_PATHWAY	mmu05412:Arrhythmogenic right ventricular cardiomyopathy	4	0.0271167	RYR2, ACTN2, ITGA8, CACNA2D4	77	8998	6.0705	0.9914	0.42829	0.425814
KEGG_PATHWAY	mmu04510:Focal adhesion	6	0.0272323	LAMC3, TNN, PDGFD, LAMA3, ITGA8, MYLK3	201	8998	3.48827	0.991575	0.42829	0.425814
KEGG_PATHWAY	mmu04260:Cardiac muscle contraction	4	0.0370271	RYR2, CASQ2, CACNA2D4, MYH7	87	8998	5.37274	0.998537	0.470899	0.468177
KEGG_PATHWAY	mmu04024:cAMP signaling pathway	6	0.0380287	GLP1R, RYR2, EDN3, HHIP, PPP1R1B, CFTR	220	8998	3.18701	0.998778	0.470899	0.468177
KEGG_PATHWAY	mmu04512:ECM-receptor interaction	4	0.0381074	LAMC3, TNN, LAMA3, ITGA8	88	8998	5.31169	0.998795	0.470899	0.468177
KEGG_PATHWAY	mmu00350:Tyrosine metabolism	3	0.0446699	MAOB, AOX3, AOX1	40	8998	8.76429	0.999631	0.515193	0.512215
